# Supplementary material for: RNAseq-Based Working Model for Transcriptional Regulation of Crosstalk between Simultaneous Abiotic UV-B and Biotic Stresses in Plants
Source: Genes (Basel). 2023 Jan 17;14(2):240. doi: 10.3390/genes14020240 (PMC9957429; doi:10.3390/genes14020240)
Supplement: Supplementary file 1 [file genes-14-00240-s001.zip]

Archive with 10 entries (10 files):
- Figure S1.jpg
- Figure S2.pdf
- Figure S3.jpg
- Figure S4.jpg
- Figure S5.jpg
- Table S1.pdf
- Table S2.xlsm
- Table S3.xlsx
- Table S4.xlsx
- Table S5.xlsx
