# Supplementary material for: RNAseq-Based Working Model for Transcriptional Regulation of Crosstalk between Simultaneous Abiotic UV-B and Biotic Stresses in Plants
Source: Genes (Basel). 2023 Jan 17;14(2):240. doi: 10.3390/genes14020240 (PMC9957429; doi:10.3390/genes14020240)
Supplement: Supplementary file 1 [file genes-14-00240-s001.zip › Table S2.xlsm]

## Sheet: Starting genes
AGI_code	FPKM_C	FPKM_FLG	FPKM_UV	FPKM_FU	LOG2_FLG	LOG2_UV	LOG2_FU
AT3G01316	0.001	2.73783	4.05224	1.46728	11.4188	11.9845	10.5189
AT2G07763	0.001	0.578415	3.05753	0.001	9.17596	11.5781	0
AT2G43141	0.001	0.001	2.89446	0.733642	0	11.4991	9.51893
AT3G22840	0.001	0.278738	2.01368	1.18262	8.12277	10.9756	10.2078
AT4G26675	0.001	1.6877	1.78425	0.001	10.7208	10.8011	0
ATMG00250	0.001	3.32979	1.76014	0.001	11.7012	10.7815	0
ATCG01030	0.001	2.05337	1.62813	0.687789	11.0038	10.669	9.42582
AT4G31354	0.001	2.48894	1.53494	1.94526	11.2813	10.584	10.9257
AT3G20362	0.001	0.285191	1.50753	0.001	8.15578	10.558	0
AT1G21202	0.001	0.001	1.38564	1.17071	0	10.4363	10.1932
AT5G28491	0.001	0.325932	1.37831	0.001	8.34843	10.4287	0
AT1G14071	0.001	1.72916	1.37106	0.001	10.7559	10.4211	0
AT4G04601	0.001	0.001	1.36531	0.346058	0	10.415	8.43487
AT5G42203	0.001	0.001	1.35678	0.001	0	10.406	0
AT3G13724	0.001	0.001	1.34279	0.001	0	10.391	0
AT5G41663	0.001	0.001	1.26212	0.319902	0	10.3016	8.32149
AT5G22315	0.001	2.28152	1.20602	0.76421	11.1558	10.236	9.57783
AT1G28850	0.001	0.001	1.20602	1.52842	0	10.236	10.5778
AT3G48057	0.001	0.224412	1.18625	0.001	7.81001	10.2122	0
AT4G23713	0.001	0.001	0.986747	0.001	0	9.94654	0
AT1G28281	0.001	0.29759	0.943845	0.001	8.21718	9.88241	0
AT1G68250	0.001	0.001	0.935471	0.001	0	9.86955	0
AT1G54530	0.001	0.213893	0.904518	0.001	7.74074	9.82101	0
AT3G13594	0.001	0.001	0.890602	0.001	0	9.79864	0
AT2G07825	0.001	0.829645	0.877108	0.001	9.69635	9.77661	0
AT5G63087	0.001	0.001	0.874165	0.001	0	9.77176	0
AT4G35655	0.001	0.001	0.838973	0.001	0	9.71248	0
AT5G11425	0.001	0.195559	0.826988	0.262015	7.61146	9.69172	8.03351
AT1G63030	0.001	0.001	0.774379	0.001	0	9.5969	0
AT3G55515	0.001	0.171114	0.723614	0.229263	7.41882	9.49908	7.84086
AT5G07475	0.001	0.001	0.713702	0.001	0	9.47918	0
AT2G35733	0.001	0.427786	0.678389	0.859737	8.74074	9.40597	9.74775
AT1G25422	0.001	0.0789	0.66731	0.105712	6.30195	9.38221	6.724
AT3G09863	0.001	0.001	0.657831	0.001	0	9.36157	0
AT3G09950	0.001	0.301966	0.638483	0.505727	8.23824	9.31851	8.98222
AT4G19829	0.001	1.19036	0.62923	1.99359	10.2172	9.29744	10.9612
AT4G34550	0.001	0.0488898	0.620241	0.001	5.61146	9.27669	0
AT2G33890	0.001	0.570381	0.603012	0.001	9.15578	9.23604	0
AT4G00985	0.001	0.570381	0.603012	0.001	9.15578	9.23604	0
AT4G37230	0.001	0.190127	0.603012	0.127368	7.57082	9.23604	6.99286
AT1G28860	0.001	0.001	0.603012	0.001	0	9.23604	0
AT5G59385	0.001	0.001	0.603012	0.001	0	9.23604	0
AT2G36600	0.001	0.001	0.594752	1.50748	0	9.21614	10.5579
ATMG00700	0.001	0.001	0.594752	0.001	0	9.21614	0
AT2G35382	0.001	0.001	0.571275	2.17197	0	9.15804	11.0848
AT3G46880	0.001	0.001	0.563855	0.119098	0	9.13918	6.896
AT5G42655	0.001	0.210602	0.556627	0.28217	7.71838	9.12057	8.14042
AT3G49300	0.001	0.001	0.549581	0.116083	0	9.10219	6.85901
AT2G20350	0.001	0.0860953	0.546124	0.001	6.42786	9.09309	0
Novel00100	0.001	7.41024	0.538226	8.71579	12.8553	9.07207	13.0894
AT5G12990	0.001	0.169002	0.536011	0.001	7.40089	9.06612	0
AT1G53690	0.001	0.167622	0.531635	0.673753	7.38907	9.05429	9.39608
AT2G44320	0.001	0.001	0.529474	0.671014	0	9.04842	9.3902
AT3G23125	0.001	0.477528	0.504847	1.91941	8.89944	8.9797	10.9064
AT5G45307	0.001	0.001	0.48783	0.001	0	8.93023	0
AT5G38700	0.001	0.001	0.484804	0.001	0	8.92126	0
AT4G12890	0.001	0.0914642	0.483484	0.001	6.51514	8.91732	0
AT5G24825	0.001	0.001	0.479744	0.607991	0	8.90612	9.24791
AT5G43890	0.001	0.193259	0.476734	0.215777	7.59439	8.89704	7.7534
AT3G15578	0.001	0.001	0.474501	0.300673	0	8.89027	8.23205
AT4G14403	0.001	0.441585	0.466848	0.591647	8.78655	8.86681	9.20859
AT1G21738	0.001	0.001	0.466848	0.591647	0	8.86681	9.20859
AT5G39024	0.001	0.001	0.452259	0.001	0	8.82101	0
AT1G75430	0.001	0.0850258	0.44945	0.0569598	6.40983	8.81202	5.83187
AT1G14960	0.001	0.001	0.441741	0.001	0	8.78706	0
AT3G26511	0.001	0.001	0.438554	0.001	0	8.77661	0
AT5G57181	0.001	0.001	0.438554	0.001	0	8.77661	0
AT4G19430	0.001	0.0580869	0.42987	0.0778262	5.86014	8.74776	6.28218
AT4G33730	0.001	0.001	0.418274	0.106018	0	8.70831	6.72816
Novel00026	0.001	1.08592	0.41747	0.661336	10.0847	8.70553	9.36924
AT1G18290	0.001	10.9797	0.404924	12.9433	13.4225	8.66151	13.6599
AT2G36440	0.001	0.547566	0.385928	1.71183	9.09689	8.59219	10.7413
AT5G51990	0.001	0.001	0.385928	0.001	0	8.59219	0
AT3G07425	0.001	0.18012	0.38085	0.001	7.49282	8.57308	0
AT1G24480	0.001	0.102669	0.379898	0.0687789	6.68185	8.56947	6.10389
AT4G34470	0.001	0.268415	0.378361	0.839133	8.06832	8.56362	9.71276
AT5G11416	0.001	0.355562	0.375904	0.001	8.47396	8.55422	0
AT5G40382	0.001	0.001	0.365616	0.001	0	8.51418	0
AT2G47200	0.001	2.31558	0.360007	2.55497	11.1772	8.49188	11.3191
AT2G40004	0.001	0.446385	0.353942	0.747597	8.80215	8.46737	9.54612
AT1G07885	0.001	3.6727	0.352983	1.34203	11.8426	8.46345	10.3902
AT2G06045	0.001	0.318352	0.336565	0.710893	8.31448	8.39474	9.47349
AT4G26560	0.001	0.191011	0.336565	0.170614	7.57751	8.39474	7.4146
ATCG00905	0.001	0.001	0.336565	0.213268	0	8.39474	7.73652
AT4G21213	0.001	0.157347	0.332696	0.210817	7.2978	8.37806	7.71985
AT2G42885	0.001	0.001	0.327263	0.001	0	8.35431	0
AT2G24683	0.001	0.91261	0.321606	2.44547	9.83385	8.32915	11.2559
AT5G09876	0.001	2.49802	0.316911	1.60652	11.2866	8.30794	10.6497
AT2G46662	0.001	0.001	0.307921	0.001	0	8.26642	0
AT2G44340	0.001	0.001	0.306292	0.001	0	8.25876	0
AT3G48840	0.001	1.00867	0.30468	1.44798	9.97824	8.25115	10.4998
AT1G59730	0.001	0.001	0.299944	0.001	0	8.22855	0
AT4G17920	0.001	0.283224	0.299427	0.063245	8.1458	8.22606	5.98288
AT5G38770	0.001	0.001	0.295353	0.561461	0	8.2063	9.13304
AT3G26235	0.001	0.001	0.295353	0.001	0	8.2063	0
AT5G17780	0.001	0.639507	0.293953	0.44704	9.32082	8.19944	8.80426
AT2G23830	0.001	1.27765	0.289446	0.244547	10.3193	8.17715	7.93397
AT3G08700	0.001	0.547566	0.289446	0.855916	9.09689	8.17715	9.74132
AT2G13431	0.001	0.273783	0.289446	0.001	8.09689	8.17715	0
AT1G57850	0.001	0.001	0.28439	0.001	0	8.15173	0
AT3G25719	0.001	0.268415	0.28377	0.001	8.06832	8.14858	0
AT3G19274	0.001	0.001	0.28377	0.001	0	8.14858	0
AT5G66780	0.001	0.39299	0.276982	0.438781	8.61835	8.11365	8.77736
AT1G15770	0.001	0.001	0.27508	0.001	0	8.10371	0
AT3G29300	0.001	0.001	0.27051	0.001	0	8.07954	0
AT5G45860	0.001	0.001	0.268005	0.113216	0	8.06612	6.82294
AT4G08910	0.001	0.0501434	0.26506	0.001	5.64799	8.05018	0
AT3G13500	0.001	8.50947	0.260762	8.0965	13.0549	8.02659	12.9831
AT1G60830	0.001	1.10002	0.258434	1.47383	10.1033	8.01365	10.5254
AT1G70185	0.001	3.29027	0.257667	5.5513	11.684	8.00936	12.4386
AT5G55980	0.001	0.001	0.2539	0.160886	0	7.98812	7.3299
AT1G32910	0.001	0.61822	0.248986	0.276102	9.27198	7.95992	8.10906
AT4G00070	0.001	0.001	0.240759	0.305119	0	7.91145	8.25323
AT5G52965	0.001	0.113133	0.239211	0.001	6.82188	7.90214	0
AT4G28500	0.001	0.161429	0.238929	0.173029	7.33475	7.90044	7.43487
ATMG01250	0.001	0.001	0.235322	0.001	0	7.87849	0
AT3G26620	0.001	0.221388	0.234053	0.14831	7.79043	7.87069	7.21248
AT3G45660	0.001	0.539715	0.233424	0.262954	9.07606	7.86681	8.03867
AT2G13463	0.001	0.001	0.233424	0.295823	0	7.86681	8.20859
AT5G48070	0.001	0.073204	0.232176	0.0980805	6.19385	7.85907	6.61589
AT3G50640	0.001	0.001	0.231866	0.146924	0	7.85715	7.19893
AT2G23960	0.001	0.001	0.229719	0.001	0	7.84373	0
AT5G09443	0.001	0.0720481	0.22851	0.193064	6.17089	7.83611	7.59293
AT5G61620	0.001	0.129143	0.227552	0.230705	7.01282	7.83005	7.84991
AT1G47813	0.001	0.210602	0.222651	0.001	7.71838	7.79864	0
AT4G04680	0.001	0.0522487	0.220951	0.420024	5.70732	7.78758	8.71433
AT5G51090	0.001	0.001	0.219277	0.138947	0	7.77661	7.11839
AT5G50361	0.001	0.001	0.219277	0.001	0	7.77661	0
AT5G39493	0.001	0.102926	0.217628	0.001	6.68546	7.76572	0
AT2G07739	0.001	0.136891	0.217084	0.0917052	7.09689	7.76211	6.51893
AT4G20990	0.001	0.255395	0.216004	0.001	7.99658	7.75492	0
AT4G18500	0.001	0.001	0.216004	0.001	0	7.75492	0
AT2G10975	0.001	0.001	0.216004	0.001	0	7.75492	0
AT1G67856	0.001	0.0666679	0.211446	0.001	6.05892	7.72414	0
AT4G01535	0.001	1.48795	0.209743	3.05684	10.5391	7.71248	11.5778
AT2G05270	0.001	0.197915	0.209238	0.001	7.62874	7.709	0
AT5G40395	0.001	0.789758	0.208735	0.529069	9.62527	7.70553	9.04731
AT5G37760	0.001	0.329066	0.208735	0.352712	8.36223	7.70553	8.46235
AT2G01275	0.001	0.157952	0.208735	0.001	7.30334	7.70553	0
AT1G54070	0.001	0.0987198	0.208735	0.132267	6.62527	7.70553	7.04731
AT3G49070	0.001	0.164138	0.208234	0.13195	7.35877	7.70206	7.04385
AT1G79100	0.001	0.38561	0.203835	0.001	8.591	7.67126	0
AT2G16190	0.001	0.0383808	0.202883	0.102847	5.26231	7.6645	6.68436
AT5G52270	0.001	0.001	0.201939	0.001	0	7.65778	0
AT5G44900	0.001	0.0951737	0.201237	0.191274	6.57249	7.65275	7.5795
AT5G09500	0.001	0.001	0.199771	0.168783	0	7.6422	7.39902
AT2G28340	0.001	0.001	0.198251	0.001	0	7.63118	0
AT4G33120	0.001	0.06246	0.1981	0.0836854	5.96486	7.63008	6.3869
AT2G28690	0.001	0.187181	0.197889	0.001	7.54829	7.62855	0
AT4G08868	0.001	0.001	0.196902	0.001	0	7.62133	0
AT5G05220	0.001	0.682389	0.196753	1.41298	9.41445	7.62024	10.4645
AT3G26813	0.001	0.001	0.196456	0.001	0	7.61807	0
AT1G78360	0.001	0.122773	0.194694	0.0822469	6.93984	7.60507	6.36189
AT3G16040	0.001	0.275005	0.193825	0.12282	8.10331	7.59861	6.9404
AT3G15740	0.001	0.182522	0.192964	0.0815158	7.51193	7.59219	6.34901
AT1G51085	0.001	0.001	0.19211	0.001	0	7.58579	0
AT2G23640	0.001	0.119556	0.189593	0.001	6.90154	7.56676	0
AT2G03230	0.001	0.001	0.18918	0.001	0	7.56362	0
AT5G55410	0.001	0.001	0.188769	0.001	0	7.56048	0
AT1G07051	0.001	0.001	0.188769	0.001	0	7.56048	0
AT4G36510	0.001	0.176634	0.186739	0.001	7.46462	7.54488	0
AT5G10880	0.001	0.001	0.186739	0.001	0	7.54488	0
AT5G36937	0.001	0.290024	0.18397	0.001	8.18003	7.52333	0
AT5G22680	0.001	0.174015	0.18397	0.001	7.44306	7.52333	0
AT1G77150	0.001	0.519841	0.183194	0.928661	9.02193	7.51722	9.85901
AT3G13898	0.001	0.172191	0.182041	0.001	7.42786	7.50812	0
AT2G25295	0.001	1.02669	0.180904	1.14632	10.0038	7.49908	10.1628
AT5G49743	0.001	0.001	0.180153	0.001	0	7.49308	0
AT5G59305	0.001	0.001	0.176133	0.001	0	7.46052	0
AT1G04645	0.001	0.001	0.175777	0.001	0	7.4576	0
AT5G62850	0.001	0.001	0.175599	0.001	0	7.45614	0
AT1G63295	0.001	0.001	0.174132	0.001	0	7.44404	0
AT5G09470	0.001	0.001	0.17127	0.0542635	0	7.42013	5.76191
AT5G39010	0.001	0.0805244	0.170262	0.323666	6.33135	7.41161	8.33836
AT4G01630	0.001	0.001	0.169597	0.001	0	7.40597	0
AT1G73610	0.001	0.158715	0.167795	0.21265	7.31029	7.39055	7.73234
AT3G09290	0.001	0.079128	0.16731	0.106018	6.30612	7.38638	6.72816
AT5G10250	0.001	0.001	0.166622	0.0301662	0	7.38043	4.91486
AT1G50760	0.001	0.944079	0.166348	1.68653	9.88276	7.37806	10.7198
AT5G48920	0.001	0.261243	0.165713	0.140008	8.02925	7.37255	7.12937
AT4G09610	0.001	0.001	0.164147	0.001	0	7.35884	0
AT1G09370	0.001	0.001	0.160803	0.001	0	7.32915	0
AT4G24980	0.001	0.001	0.16021	0.001	0	7.32382	0
AT3G27895	0.001	0.299762	0.158456	0.001	8.22768	7.30794	0
AT1G16950	0.001	0.0745326	0.157593	0.299582	6.2198	7.30006	8.22681
AT3G13140	0.001	0.001	0.157307	0.001	0	7.29744	0
AT2G27780	0.001	0.001	0.156881	0.0497047	0	7.29353	5.63531
AT3G25855	0.001	0.001	0.15674	0.001	0	7.29223	0
AT2G30760	0.001	1.47195	0.155616	2.16937	10.5235	7.28185	11.0831
AT2G42820	0.001	0.0974316	0.154508	0.195812	6.60632	7.27154	7.61332
AT5G01420	0.001	0.0870073	0.153308	0.0388582	6.44306	7.26029	5.28015
AT1G10710	0.001	0.0864578	0.15234	0.231676	6.43392	7.25115	7.85597
AT3G27965	0.001	0.142843	0.151015	0.191385	7.15829	7.23855	7.58033
AT1G68905	0.001	0.001	0.150753	0.001	0	7.23604	0
AT4G21590	0.001	0.0355255	0.150231	0.001	5.15078	7.23104	0
AT2G38350	0.001	0.423376	0.149199	0.378166	8.72579	7.22109	8.56288
AT1G51330	0.001	0.001	0.149199	0.189083	0	7.22109	7.56288
AT4G04260	0.001	0.001	0.149199	0.001	0	7.22109	0
AT2G07695	0.001	0.515687	0.148688	0.376871	9.01035	7.21614	8.55793
AT4G02830	0.001	0.186247	0.147676	0.0623845	7.54107	7.2063	5.96312
AT5G10890	0.001	0.0462471	0.146679	0.061963	5.53129	7.19651	5.95334
AT4G02170	0.001	0.001	0.146431	0.001	0	7.19408	0
AT5G06490	0.001	0.967919	0.146185	0.277895	9.91874	7.19165	8.11839
AT1G48405	0.001	0.0459367	0.145694	0.307736	5.52158	7.1868	8.26555
AT5G45210	0.001	0.001	0.145138	0.0262766	0	7.18128	4.71571
AT4G09600	0.001	0.0677681	0.14329	0.001	6.08253	7.16279	0
AT4G39250	0.001	0.001	0.14329	0.001	0	7.16279	0
AT3G61230	0.001	0.0450301	0.142819	0.001	5.49282	7.15804	0
AT2G40170	0.001	1.1445	0.14235	2.79626	10.1605	7.1533	11.4493
AT5G66816	0.001	0.001	0.141885	0.001	0	7.14858	0
AT5G58784	0.001	0.0445901	0.141423	0.001	5.47865	7.14387	0
AT3G54590	0.001	0.001	0.140508	0.0254383	0	7.13451	4.66893
AT4G09530	0.001	0.001	0.139157	0.001	0	7.12057	0
AT2G36815	0.001	0.651864	0.137831	0.698707	9.34843	7.10676	9.44854
AT2G45780	0.001	0.260746	0.137831	0.001	8.0265	7.10676	0
AT5G52340	0.001	0.02166	0.137395	0.001	4.43696	7.10219	0
AT5G57980	0.001	0.25951	0.137178	0.260773	8.01965	7.09991	8.02665
AT1G56270	0.001	0.001	0.136962	0.001	0	7.09763	0
AT1G18770	0.001	0.001	0.135255	0.001	0	7.07954	0
AT3G50540	0.001	0.001	0.135255	0.001	0	7.07954	0
AT5G67488	0.001	0.0638685	0.135045	0.171145	5.99703	7.07729	7.41908
AT5G62400	0.001	0.001	0.134626	0.001	0	7.07281	0
AT1G64480	0.001	0.001	0.134626	0.001	0	7.07281	0
ATMG01060	0.001	0.633757	0.134003	0.849123	9.30779	7.06612	9.72983
AT2G37140	0.001	0.253503	0.134003	0.169825	7.98586	7.06612	7.4079
AT3G60650	0.001	0.001	0.134003	0.001	0	7.06612	0
AT3G15280	0.001	0.001	0.133181	0.001	0	7.05724	0
AT5G41470	0.001	0.001	0.132503	0.001	0	7.04988	0
AT5G48690	0.001	0.001	0.132469	0.001	0	7.04952	0
AT2G18550	0.001	0.309709	0.130971	0.580938	8.27477	7.0331	9.18224
AT2G01422	0.001	0.123697	0.130774	0.001	6.95067	7.03093	0
AT3G49630	0.001	0.001	0.130381	0.0550782	0	7.02659	5.78341
AT3G45080	0.001	0.001	0.130381	0.001	0	7.02659	0
AT3G30725	0.001	0.001	0.129217	0.001	0	7.01365	0
AT5G43770	0.001	0.001	0.128073	0.16231	0	7.00083	7.34261
AT1G09483	0.001	0.001	0.128073	0.16231	0	7.00083	7.34261
AT4G21745	0.001	0.001	0.127697	0.001	0	6.99658	0
AT3G12960	0.001	0.361297	0.127322	0.001	8.49704	6.99234	0
AT1G57810	0.001	0.001	0.12695	0.001	0	6.98812	0
AT1G27610	0.001	0.001	0.125846	0.001	0	6.97552	0
AT2G06630	0.001	0.001	0.124761	0.001	0	6.96302	0
AT4G00680	0.001	0.235343	0.124404	0.001	7.87862	6.95888	0
AT4G22666	0.001	0.001	0.123871	0.001	0	6.9527	0
AT1G36020	0.001	0.001	0.123695	0.001	0	6.95064	0
AT5G62320	0.001	0.0779268	0.123577	0.156612	6.28405	6.94927	7.29105
AT1G28220	0.001	0.155558	0.123343	0.104211	7.28131	6.94654	6.70336
AT5G16530	0.001	0.001	0.123343	0.001	0	6.94654	0
AT1G49870	0.001	0.001	0.121744	0.001	0	6.9277	0
Novel00012	0.001	2.74546	0.120938	1.68595	11.4228	6.91813	10.7193
AT2G36550	0.001	0.001	0.120602	0.001	0	6.91411	0
AT2G26380	0.001	0.483816	0.120352	0.610097	8.91831	6.91111	9.2529
AT1G71120	0.001	0.113133	0.119606	0.001	6.82188	6.90214	0
AT1G63280	0.001	0.001	0.119606	0.303158	0	6.90214	8.24393
AT5G42242	0.001	0.001	0.119606	0.001	0	6.90214	0
Novel00003	0.001	0.734356	0.119441	0.832537	9.52034	6.90016	9.70137
AT5G05500	0.001	0.506311	0.11895	0.226123	8.98388	6.89422	7.82096
AT1G08170	0.001	0.001	0.118625	0.001	0	6.89027	0
AT2G37555	0.001	0.0279751	0.118302	0.0374817	4.80607	6.88633	5.22811
AT4G28340	0.001	1.50068	0.116088	1.61833	10.5514	6.85907	10.6603
AT2G32790	0.001	0.16427	0.115778	0.0733642	7.35992	6.85522	6.197
AT1G66560	0.001	0.109513	0.115778	0.146728	6.77496	6.85522	7.197
AT3G46310	0.001	0.001	0.115778	0.293457	0	6.85522	8.197
AT4G14225	0.001	0.325932	0.114859	0.291128	8.34843	6.84373	8.18551
AT3G11860	0.001	0.162322	0.114405	0.001	7.34271	6.83801	0
AT5G09720	0.001	1.25643	0.113855	1.39482	10.2951	6.83106	10.4459
AT1G13510	0.001	0.001	0.113286	0.001	0	6.82383	0
AT1G10586	0.001	0.16042	0.113065	0.358224	7.32571	6.82101	8.48472
AT4G39340	0.001	0.001	0.113065	0.143289	0	6.82101	7.16279
AT3G60972	0.001	0.212785	0.112479	0.001	7.73325	6.81351	0
AT4G22217	0.001	0.001	0.112188	0.142179	0	6.80978	7.15156
AT2G21810	0.001	0.001	0.112188	0.001	0	6.80978	0
AT3G30580	0.001	0.001	0.112188	0.001	0	6.80978	0
AT3G61660	0.001	0.001	0.111325	0.001	0	6.79864	0
AT2G20030	0.001	0.105032	0.111041	0.001	6.71468	6.79494	0
AT1G73190	0.001	0.278659	0.110475	0.0466693	8.12236	6.78758	5.5444
AT5G43410	0.001	2.28152	0.109639	4.44632	11.1558	6.77661	12.1184
AT1G14315	0.001	0.103706	0.109639	0.001	6.69635	6.77661	0
AT1G51530	0.001	0.001	0.108814	0.0919351	0	6.76572	6.52254
AT1G66550	0.001	1.48869	0.108542	1.58192	10.5398	6.76211	10.6275
AT1G04370	0.001	0.510789	0.108002	1.23186	8.99658	6.75492	10.2666
AT2G32315	0.001	0.001	0.108002	0.001	0	6.75492	0
AT1G44875	0.001	0.001	0.108002	0.001	0	6.75492	0
AT5G24820	0.001	0.637485	0.106414	0.0899071	9.31625	6.73354	6.49036
AT2G30766	0.001	0.001	0.105637	0.001	0	6.72297	0
AT1G30870	0.001	0.001	0.105211	0.0888904	0	6.71713	6.47396
AT4G14104	0.001	0.0496583	0.104998	0.001	5.63396	6.71422	0
AT2G41470	0.001	0.263887	0.104619	0.0441953	8.04378	6.709	5.46582
AT5G45890	0.001	0.163876	0.103951	0.001	7.35646	6.69976	0
AT2G07722	0.001	0.293339	0.103373	0.52403	8.19642	6.69172	9.03351
AT1G09030	0.001	0.001	0.103373	0.001	0	6.69172	0
AT1G55290	0.001	0.001	0.103046	0.174124	0	6.68715	7.44397
AT1G15015	0.001	0.001	0.103006	0.001	0	6.68658	0
AT3G19560	0.001	0.001	0.102802	0.001	0	6.68373	0
AT5G58630	0.001	0.16181	0.10264	0.216797	7.33816	6.68145	7.7602
AT4G28580	0.001	0.001	0.102077	0.001	0	6.67352	0
AT1G59810	0.001	0.001	0.101918	0.0645812	0	6.67126	6.01304
AT3G20840	0.001	0.0192173	0.101584	0.0257478	4.26434	6.66652	4.68638
AT2G04135	0.001	0.191457	0.101205	0.128259	7.58087	6.66113	7.00292
AT3G47320	0.001	0.001	0.101205	0.001	0	6.66113	0
AT1G47495	0.001	0.001	0.101205	0.001	0	6.66113	0
AT1G08080	0.001	0.001	0.101087	0.001	0	6.65945	0
AT3G01730	0.001	0.001	0.100969	0.127961	0	6.65778	6.99956
AT2G34100	0.001	0.0318106	0.100891	0.170482	4.99143	6.65666	7.41348
AT5G23220	0.001	0.001	0.100852	0.255624	0	6.6561	7.99788
AT3G24520	0.001	0.001	0.100677	0.159487	0	6.65359	7.3173
AT2G34330	0.001	0.001	0.100618	0.001	0	6.65275	0
AT1G49030	0.001	4.56305	0.100502	3.82105	12.1558	6.65108	11.8998
AT3G15320	0.001	0.142595	0.100502	0.127368	7.15578	6.65108	6.99286
AT3G49960	0.001	0.001	0.100502	0.001	0	6.65108	0
AT5G57625	0.001	0.001	0.0999238	0.001	0	6.64276	0
AT5G16453	0.001	0.283224	0.0998089	0.25298	8.1458	6.6411	7.98288
AT3G46613	0.001	0.001	0.0998089	0.001	0	6.6411	0
AT1G36580	0.001	0.657079	0.0992386	0.628836	9.35992	6.63283	9.29654
AT5G40645	0.001	0.0937613	0.0991253	0.125624	6.55092	6.63118	6.97296
AT4G38140	0.001	0.001	0.0991253	0.125624	0	6.63118	6.97296
AT3G01015	0.001	0.001	0.0990122	0.001	0	6.62954	0
AT4G18422	0.001	0.372494	0.098451	0.873383	8.54107	6.62133	9.77047
AT4G20050	0.001	0.0463254	0.0979512	0.15517	5.53373	6.61399	7.2777
AT1G43870	0.001	0.0462471	0.0977857	0.001	5.53129	6.61155	0
AT2G25160	0.001	0.0460139	0.0972927	0.001	5.524	6.60426	0
AT4G15460	0.001	0.0918735	0.0971295	0.001	6.52158	6.60184	0
AT3G11165	0.001	0.001	0.0952124	0.001	0	6.57308	0
AT4G12270	0.001	0.148472	0.0941798	0.318283	7.21405	6.55735	8.31417
AT1G56085	0.001	0.001	0.0939759	0.001	0	6.55422	0
AT5G06865	0.001	0.177015	0.0935708	0.434809	7.46773	6.54799	8.76424
AT4G16930	0.001	0.001	0.0933696	0.001	0	6.54488	0
AT4G05475	0.001	0.001	0.0933696	0.001	0	6.54488	0
AT1G56680	0.001	0.001	0.0930694	0.117949	0	6.54023	6.88202
AT5G64720	0.001	0.001	0.0927711	0.001	0	6.5356	0
AT5G19410	0.001	0.262832	0.0926227	0.821679	8.038	6.53329	9.68243
AT1G47400	0.001	1.04853	0.0923763	0.234141	10.0342	6.52945	7.87123
AT2G27370	0.001	0.0435498	0.0920824	0.058349	5.44459	6.52485	5.86664
Novel00023	0.001	0.607335	0.0917258	0.193743	9.24635	6.51926	7.598
AT3G28610	0.001	0.115277	0.0914039	0.001	6.84896	6.51418	0
AT4G13580	0.001	1.16107	0.0909254	1.20993	10.1812	6.50661	10.2407
AT3G55310	0.001	0.171651	0.0907354	0.001	7.42333	6.50359	0
AT2G31985	0.001	0.001	0.0907354	0.0574955	0	6.50359	5.84538
AT2G07736	0.001	0.170052	0.08989	0.11392	7.40983	6.49009	6.83187
AT2G12430	0.001	0.001	0.089797	0.0569009	0	6.4886	5.83038
AT5G15725	0.001	0.001	0.0893351	0.001	0	6.48116	0
AT5G40590	0.001	7.48976	0.088969	6.65239	12.8707	6.47523	12.6997
AT2G18190	0.001	0.001	0.0877108	0.001	0	6.45468	0
AT5G57735	0.001	0.001	0.087534	0.001	0	6.45177	0
AT2G34530	0.001	0.001	0.0874459	0.055411	0	6.45032	5.7921
AT5G01215	0.001	0.109659	0.0869497	0.0367311	6.77689	6.44211	5.19893
AT5G48175	0.001	0.408225	0.0863158	0.32817	8.67322	6.43155	8.3583
AT5G27130	0.001	0.40782	0.0862301	0.163922	8.67179	6.43012	7.35687
AT3G55485	0.001	0.650573	0.085974	0.544784	9.34557	6.42583	9.08954
AT1G62262	0.001	0.0810542	0.0856912	0.108598	6.34081	6.42107	6.76286
AT5G24190	0.001	0.001	0.0854663	0.108313	0	6.41728	6.75907
AT4G13790	0.001	0.161365	0.0852984	0.1081	7.33419	6.41445	6.75623
AT1G71450	0.001	0.001	0.0852147	0.001	0	6.41303	0
AT5G04630	0.001	0.134207	0.0851311	0.143851	7.06832	6.41161	7.16844
AT1G40121	0.001	0.001	0.0851311	0.001	0	6.41161	0
AT4G24420	0.001	0.001	0.0849645	0.107677	0	6.40879	6.75057
AT5G42610	0.001	0.001	0.0849645	0.001	0	6.40879	0
AT3G46070	0.001	0.560374	0.0846333	0.750803	9.13025	6.40315	9.55229
AT4G24026	0.001	0.400267	0.0846333	0.107258	8.64482	6.40315	6.74494
AT2G29620	0.001	0.0796807	0.0842392	0.0213516	6.31616	6.39642	4.41627
AT5G49600	0.001	0.0795881	0.0841412	0.213268	6.31448	6.39474	7.73652
AT5G16090	0.001	0.001	0.0841412	0.001	0	6.39474	0
AT1G69150	0.001	0.528538	0.0838164	0.247852	9.04586	6.38916	7.95334
AT1G04445	0.001	0.39564	0.0836549	0.318053	8.62804	6.38638	8.31312
AT5G19870	0.001	0.001	0.0836549	0.001	0	6.38638	0
AT2G03020	0.001	0.03945	0.0834138	0.158568	5.30195	6.38221	7.30896
AT5G55330	0.001	0.001	0.0834138	0.001	0	6.38221	0
AT1G77790	0.001	0.001	0.0834138	0.001	0	6.38221	0
AT5G48890	0.001	0.001	0.0831741	0.105408	0	6.37806	6.71985
AT3G45540	0.001	0.001	0.0829358	0.001	0	6.37392	0
AT3G22057	0.001	0.312895	0.0826988	0.419224	8.28953	6.36979	8.71158
AT1G22460	0.001	0.001	0.0824632	0.001	0	6.36568	0
AT1G26400	0.001	0.001	0.0822289	0.0694737	0	6.36157	6.11839
AT1G12610	0.139957	0.458854	11.4808	0.001	1.71305	6.3581	-7.12884
AT3G59960	0.001	0.001	0.081996	0.103915	0	6.35748	6.69926
AT3G05858	0.001	0.001	0.0819186	0.001	0	6.35612	0
AT1G16160	0.001	1.4612	0.081305	0.695517	10.5129	6.34527	9.44194
AT1G56555	0.001	0.307621	0.081305	0.001	8.26501	6.34527	0
AT1G48940	0.001	0.001	0.081305	0.001	0	6.34527	0
AT3G27810	0.001	0.001	0.0810773	0.102751	0	6.34123	6.68301
AT5G50140	0.001	0.001	0.0810016	0.001	0	6.33988	0
AT1G26210	0.001	0.0382735	0.0809261	0.0512797	5.25827	6.33853	5.68032
AT2G36695	0.001	0.152951	0.0808508	0.204928	7.25693	6.33719	7.67897
AT1G17285	0.001	0.001	0.0808508	0.102464	0	6.33719	6.67897
AT5G02510	0.001	0.001	0.0804016	0.001	0	6.32915	0
AT5G23790	0.001	0.001	0.0803272	0.152701	0	6.32782	7.25456
AT1G07850	0.001	0.0252567	0.0801049	0.203037	4.6586	6.32382	7.6656
AT2G13430	0.001	0.001	0.0799574	0.001	0	6.32116	0
AT5G51105	0.001	0.753531	0.079664	0.001	9.55752	6.31586	0
AT5G65340	0.001	0.001	0.0795181	0.001	0	6.31321	0
AT3G13662	0.001	0.001	0.0789398	0.001	0	6.30268	0
AT1G54400	0.001	0.001	0.0786537	0.001	0	6.29744	0
AT4G28410	0.001	0.001	0.0785115	0.001	0	6.29483	0
AT2G45580	0.001	0.122809	0.0779011	0.0329086	6.94028	6.28357	5.04039
AT2G38890	0.001	0.001	0.0777384	0.001	0	6.28055	0
AT5G18240	0.001	0.0979545	0.0776688	0.0328105	6.61404	6.27926	5.03608
AT5G28450	0.001	0.001	0.0772542	0.001	0	6.27154	0
AT1G76965	0.001	1.52911	0.0769803	2.04873	10.5785	6.26642	11.0005
AT5G14670	0.001	0.217288	0.076573	0.194085	7.76346	6.25876	7.60055
AT4G28405	0.001	0.143342	0.0757712	0.384106	7.16332	6.24358	8.58536
AT3G46614	0.001	0.001	0.0757712	0.001	0	6.24358	0
AT2G43255	0.001	0.001	0.0757051	0.001	0	6.24232	0
AT5G09445	0.001	0.142595	0.0753765	0.0955263	7.15578	6.23604	6.57783
AT3G02970	0.001	0.001	0.0749213	0.001	0	6.2273	0
AT5G50770	0.001	0.001	0.074344	0.001	0	6.21614	0
AT1G01453	0.001	0.0702608	0.0742804	0.001	6.13465	6.21491	0
AT3G62680	0.001	0.001	0.0740271	0.001	0	6.20998	0
AT4G22235	0.001	0.0698426	0.0738382	0.0935768	6.12604	6.2063	6.54808
AT4G14980	0.001	0.0698426	0.0738382	0.0311923	6.12604	6.2063	4.96312
AT1G22090	0.001	0.001	0.0738382	0.0467884	0	6.2063	5.54808
AT1G01150	0.001	0.001	0.0737129	0.001	0	6.20384	0
AT5G20225	0.001	0.001	0.0735879	0.0932596	0	6.2014	6.54318
AT3G10986	0.001	0.276548	0.0730924	0.001	8.11139	6.19165	0
AT1G22810	0.372525	3.30779	27.223	2.93184	3.15046	6.19134	2.9764
AT5G63240	0.001	0.0686746	0.0726035	0.184024	6.10171	6.18197	7.52375
AT5G59845	0.001	0.001	0.072241	0.001	0	6.17475	0
AT5G63225	0.001	0.13509	0.0714093	0.001	7.07778	6.15804	0
AT3G18720	0.001	0.0337448	0.0713506	0.001	5.07659	6.15685	0
AT1G30850	0.001	2.39391	0.0712921	2.07805	11.2252	6.15567	11.021
AT2G33520	0.001	0.001	0.0711752	0.001	0	6.1533	0
AT5G55507	0.001	0.0668851	0.0707115	0.001	6.06361	6.14387	0
AT2G05530	0.001	0.868092	0.0705965	0.357874	9.7617	6.14153	8.48331
AT3G14320	0.001	0.001	0.0705965	0.001	0	6.14153	0
AT2G05030	0.001	0.0664522	0.0702538	0.001	6.05424	6.13451	0
AT2G46840	0.001	0.001	0.0702538	0.0890342	0	6.13451	6.47629
AT3G48960	0.001	0.001	0.0699144	0.001	0	6.12752	0
AT3G28170	0.001	0.001	0.0695783	0.440891	0	6.12057	8.78428
AT5G18090	0.001	0.001	0.0695783	0.264534	0	6.12057	8.04731
AT1G47271	0.001	0.131416	0.069467	0.001	7.038	6.11826	0
AT2G13760	0.001	0.001	0.0689157	0.001	0	6.10676	0
AT2G40450	0.001	0.001	0.0689157	0.001	0	6.10676	0
AT1G75920	0.001	0.0325416	0.0688064	0.001	5.02421	6.10447	0
AT1G04380	0.001	0.0961017	0.067733	0.0429198	6.58649	6.08179	5.42357
AT3G54630	0.001	0.0425129	0.0674175	0.001	5.40983	6.07505	0
AT4G08860	0.001	0.573034	0.067313	1.96207	9.16248	6.07281	10.9382
AT1G13370	0.001	0.001	0.0670013	0.0849123	0	6.06612	6.4079
AT1G11110	0.001	0.001	0.0669497	0.0424234	0	6.06501	5.40679
AT3G30744	0.001	0.001	0.0667438	0.001	0	6.06056	0
AT2G30630	0.001	0.0420773	0.0667267	0.0845643	5.39497	6.06019	6.40198
AT1G67455	0.001	0.0630836	0.0666926	0.084521	5.97919	6.05945	6.40124
AT1G70130	0.001	0.333373	0.0660835	0.334996	8.381	6.04622	8.388
AT5G59930	0.001	0.0833434	0.0660835	0.001	6.381	6.04622	0
AT4G37850	0.001	0.09369	0.0660333	0.209213	6.54982	6.04512	7.70883
AT2G46850	0.001	0.001	0.0659831	0.001	0	6.04402	0
AT5G50580	0.001	0.001	0.065883	0.001	0	6.04183	0
AT1G78390	0.001	0.0829226	0.0657499	0.0555509	6.37369	6.03892	5.79574
AT5G39720	0.001	0.0621293	0.0656836	0.0832423	5.9572	6.03746	6.37924
AT1G07485	0.001	0.001	0.0655844	0.001	0	6.03528	0
AT2G04500	0.001	0.392496	0.0655184	0.138388	8.61653	6.03383	7.11258
AT3G19310	0.001	0.0309476	0.0654361	0.001	4.95175	6.03202	0
AT4G32540	0.001	0.0615243	0.065044	0.001	5.94308	6.02334	0
AT5G50715	0.001	0.001	0.0649953	0.001	0	6.02226	0
AT5G59270	0.001	0.184159	0.0648982	0.0822469	7.52481	6.02011	6.36189
AT1G35880	0.001	0.122773	0.0648982	0.001	6.93984	6.02011	0
AT1G16225	0.001	0.001	0.0648982	0.0822469	0	6.02011	6.36189
AT2G44590	0.001	0.224747	0.0648013	0.0821241	7.81216	6.01795	6.35973
AT2G17910	0.001	0.0101778	0.0645604	0.0272729	3.34735	6.01258	4.7694
AT1G78760	0.001	0.001	0.0638953	0.040488	0	5.99764	5.33942
AT1G62280	0.001	0.001	0.0636145	0.001	0	5.99128	0
AT5G61100	0.001	0.12008	0.063475	0.160886	6.90785	5.98812	7.3299
AT1G07330	0.001	0.001	0.0632899	0.001	0	5.9839	0
AT1G14220	0.001	0.001	0.0631978	0.001	0	5.9818	0
AT3G55550	0.001	0.001	0.0629534	0.0265941	0	5.97621	4.73303
AT1G06310	0.001	0.001	0.062923	0.0531625	0	5.97552	5.73234
AT1G80990	0.001	0.001	0.062923	0.001	0	5.97552	0
AT3G22510	0.001	0.236359	0.0624703	0.15834	7.88484	5.9651	7.30688
AT3G23085	0.001	0.0590049	0.0623806	0.0790562	5.88276	5.96302	6.30481
AT2G37910	0.001	0.001	0.0621128	0.001	0	5.95682	0
AT4G01770	0.001	0.0292295	0.0618034	0.0391624	4.86935	5.94961	5.2914
AT4G27140	0.001	0.001	0.0617594	0.001	0	5.94859	0
AT4G39500	0.001	0.001	0.0615842	0.001	0	5.94449	0
AT1G80590	0.001	0.812068	0.0613233	0.699447	9.66546	5.93836	9.45007
AT4G01023	0.001	0.11552	0.0610645	0.541719	6.852	5.93226	9.0814
AT2G22810	0.001	0.0288193	0.060936	0.0386127	4.84896	5.92922	5.271
AT2G15180	0.001	0.001	0.060936	0.001	0	5.92922	0
AT3G47030	0.001	0.001	0.0608506	0.001	0	5.9272	0
AT5G36110	0.001	0.0286384	0.0605535	0.001	4.83988	5.92014	0
AT1G51020	0.001	0.0571174	0.0603851	0.001	5.83586	5.91612	0
AT1G22420	0.001	0.341517	0.0601758	0.190655	8.41581	5.91111	7.57482
AT1G73160	0.001	0.001	0.0594345	0.001	0	5.89323	0
AT2G04460	0.001	0.001	0.0593938	0.001	0	5.89224	0
AT1G21290	0.001	0.001	0.0593127	0.001	0	5.89027	0
AT3G13640	0.001	0.07477	0.0592857	0.0250447	6.22439	5.88961	4.64643
AT1G70030	0.001	0.0557224	0.0589103	0.001	5.80019	5.88045	0
AT5G32143	0.001	0.001	0.0588304	0.001	0	5.87849	0
AT5G06630	0.001	0.001	0.0585528	0.001	0	5.87167	0
AT2G16005	0.001	0.001	0.0585133	0.001	0	5.87069	0
AT1G77340	0.001	0.0276362	0.0584345	0.001	4.78849	5.86875	0
AT3G28925	0.001	0.110396	0.058356	0.0739558	6.78655	5.86681	6.20859
AT4G11340	0.001	0.0827973	0.058356	0.0739558	6.37151	5.86681	6.20859
AT1G11690	0.001	0.001	0.058356	0.001	0	5.86681	0
AT3G18570	0.001	0.164929	0.0581216	0.515612	7.36571	5.861	9.01014
AT4G05380	0.001	0.001	0.0581216	0.001	0	5.861	0
AT4G02270	0.001	0.001	0.0580439	0.0735604	0	5.85907	6.20086
AT1G09540	0.001	0.164489	0.0579664	0.0367311	7.36185	5.85715	5.19893
AT4G19925	0.001	0.16427	0.0578892	0.001	7.35992	5.85522	0
AT5G42580	0.001	0.001	0.0578892	0.001	0	5.85522	0
AT2G30615	0.001	0.464811	0.0578121	0.696032	8.8605	5.8533	9.44301
AT3G63095	0.001	0.001	0.0576585	0.0730719	0	5.84946	6.19125
AT3G20190	0.001	0.0361509	0.0573286	0.001	5.17596	5.84118	0
AT3G23630	0.001	0.0270893	0.0572782	0.036295	4.75965	5.83991	5.1817
AT5G61650	0.001	0.001	0.0572782	0.001	0	5.83991	0
AT4G10720	0.001	0.270536	0.0572027	0.25373	8.07968	5.83801	7.98715
AT3G24600	0.001	0.108001	0.0570899	0.144703	6.7549	5.83516	7.17695
AT5G67430	0.001	0.242843	0.0570524	0.0361519	7.92388	5.83422	5.176
AT4G29460	0.001	0.001	0.0570524	0.0723037	0	5.83422	6.176
AT4G05018	0.001	0.483146	0.0567541	0.215777	8.91632	5.82665	7.7534
AT3G20590	0.001	0.001	0.0565324	0.0716447	0	5.82101	6.16279
AT2G42480	0.001	0.818147	0.05641	0.810215	9.67622	5.81788	9.66216
AT3G14670	0.001	0.371891	0.0561667	0.142363	8.53874	5.81164	7.15343
AT1G72080	0.001	0.0529902	0.0560218	0.212993	5.72765	5.80792	7.73466
AT4G18960	0.001	0.0522154	0.0552026	0.0349798	5.7064	5.78667	5.12845
AT1G35310	0.001	0.001	0.0548886	0.208685	0	5.77843	7.70518
AT3G29630	0.001	0.001	0.0548886	0.001	0	5.77843	0
AT2G17080	0.001	0.001	0.0548193	0.001	0	5.77661	0
AT1G13890	0.001	0.001	0.0548193	0.001	0	5.77661	0
AT3G14735	0.001	0.001	0.0547502	0.001	0	5.77479	0
AT5G62490	0.001	0.0517222	0.0546812	0.138597	5.69271	5.77297	7.11476
AT3G36659	0.001	0.0516572	0.0546124	0.001	5.6909	5.77116	0
AT1G20740	0.001	0.410162	0.0542033	0.549545	8.68005	5.76031	9.10209
AT5G09700	0.001	0.001	0.0542033	0.001	0	5.76031	0
AT2G29150	0.001	0.001	0.0538003	0.001	0	5.74954	0
AT5G07330	0.001	0.151168	0.0532722	0.337565	7.24001	5.73531	8.39902
AT2G04580	0.001	0.001	0.0528186	0.001	0	5.72297	0
AT3G07070	0.001	0.001	0.0526584	0.001	0	5.71859	0
ATCG01310	0.001	0.0497787	0.0526265	0.001	5.63746	5.71772	0
AT2G02580	0.001	0.001	0.0525946	0.001	0	5.71684	0
AT5G37300	0.001	0.001	0.0525628	0.001	0	5.71597	0
AT3G02430	0.001	0.0494788	0.0523095	0.066293	5.62874	5.709	6.05078
AT1G66170	0.001	0.0658396	0.0522047	0.0441067	6.04088	5.70611	5.46293
AT2G34580	0.001	1.62888	0.0521837	1.25654	10.6697	5.70553	10.2952
AT1G60970	0.001	0.345105	0.0521211	0.198163	8.43089	5.7038	7.63054
AT3G03726	0.001	0.0986013	0.0521211	0.001	6.62353	5.7038	0
AT3G45720	0.001	0.001	0.0520586	0.001	0	5.70206	0
AT2G12450	0.001	0.001	0.0518565	0.001	0	5.69645	0
AT5G15890	0.001	0.244304	0.051656	0.196394	7.93253	5.69086	7.61761
AT2G38195	0.001	0.0488317	0.0516253	0.001	5.60975	5.69001	0
AT2G09840	0.001	0.001	0.0516253	0.001	0	5.69001	0
AT5G59390	0.001	0.001	0.0515028	0.001	0	5.68658	0
AT5G42590	0.001	0.001	0.0515028	0.001	0	5.68658	0
AT2G37700	0.001	0.0241431	0.0510486	0.0323475	4.59354	5.6738	5.01558
AT2G34030	0.001	0.001	0.0510486	0.0970426	0	5.6738	6.60055
AT1G53080	0.001	0.0482012	0.0509588	0.001	5.591	5.67126	0
AT3G27480	0.001	0.1198	0.0506615	0.001	6.90448	5.66282	0
AT1G18050	0.001	0.001	0.0506024	0.128259	0	5.66113	7.00292
AT2G24681	0.001	0.715461	0.0504261	0.191718	9.48273	5.6561	7.58284
AT3G46480	0.001	0.286184	0.0504261	0.191718	8.1608	5.6561	7.58284
AT1G11370	0.001	1.98943	0.0500771	1.96738	10.9581	5.64608	10.9421
AT2G33350	0.001	0.001	0.0499906	0.001	0	5.64359	0
AT2G47810	0.001	0.001	0.0499619	0.001	0	5.64276	0
AT5G52260	0.001	0.001	0.04979	0.001	0	5.63778	0
AT5G27845	0.001	0.0353116	0.0497757	0.0157705	5.14207	5.63737	3.97915
AT1G53640	0.001	0.28225	0.049733	0.126055	8.14083	5.63613	6.97791
AT3G46190	0.001	0.375045	0.0495626	0.251247	8.55092	5.63118	7.97296
AT2G34320	0.001	0.140162	0.0493935	0.25039	7.13095	5.62625	7.96803
AT4G01925	0.001	0.0466146	0.0492814	0.001	5.54271	5.62297	0
AT2G34350	0.001	0.0231496	0.048948	0.186099	4.53292	5.61318	7.53992
AT3G03930	0.001	0.001	0.0488929	0.123926	0	5.61155	6.95334
AT2G28490	0.001	0.0461432	0.048783	0.001	5.52805	5.60831	0
AT1G13130	0.001	0.001	0.0486191	0.001	0	5.60345	0
AT3G51810	0.001	0.001	0.0482946	0.12241	0	5.59379	6.93557
AT2G22630	0.001	0.729278	0.0481874	0.305345	9.51032	5.59058	8.2543
AT1G02570	0.001	1.99445	0.0479215	3.15806	10.9618	5.5826	11.6248
AT5G39870	0.001	0.001	0.0478159	0.001	0	5.57942	0
AT3G60280	0.001	0.001	0.047502	0.001	0	5.56992	0
AT2G37740	0.001	0.0448824	0.0474501	0.120269	5.48808	5.56834	6.91012
AT2G45130	0.001	0.001	0.0473983	0.001	0	5.56676	0
AT5G60130	0.001	0.001	0.0467351	0.001	0	5.54643	0
AT5G44270	0.001	0.0441585	0.0466848	0.0591647	5.46462	5.54488	5.88666
AT2G24840	0.001	0.001	0.0464849	0.001	0	5.53869	0
AT3G49230	0.001	0.001	0.046336	0.001	0	5.53406	0
AT1G07540	0.001	0.0433887	0.045871	0.001	5.43925	5.51951	0
AT5G62420	0.001	0.0431834	0.0456539	0.001	5.43241	5.51267	0
AT2G45135	0.001	0.0429576	0.0454151	0.0575556	5.42484	5.5051	5.84688
AT1G05930	0.001	0.001	0.0453677	0.0574955	0	5.50359	5.84538
AT5G56080	0.001	0.001	0.045085	0.001	0	5.49458	0
AT5G31122	0.001	0.001	0.045085	0.001	0	5.49458	0
AT3G14510	0.001	0.001	0.0450382	0.001	0	5.49308	0
AT1G33500	0.001	0.001	0.0444845	0.112752	0	5.47523	6.81701
AT4G29180	0.001	0.001	0.0442728	0.0374053	0	5.46835	5.22517
AT2G43580	0.001	0.167451	0.0442578	0.0560888	7.3876	5.46786	5.80964
AT1G24110	0.001	0.001	0.0442578	0.001	0	5.46786	0
AT2G33810	0.001	0.001	0.0442578	0.001	0	5.46786	0
AT5G60110	0.001	0.001	0.0441228	0.001	0	5.46345	0
AT5G23990	0.001	0.001	0.0439887	0.001	0	5.45906	0
AT3G15830	0.001	0.001	0.0439442	0.0556914	0	5.4576	5.79938
AT2G42440	0.001	0.0415242	0.0438998	0.001	5.37588	5.45614	0
AT5G40350	0.001	0.001	0.043767	0.001	0	5.45177	0
AT4G23515	0.001	0.164929	0.0435912	0.0552441	7.36571	5.44597	5.78775
AT1G59725	0.001	0.001	0.0435912	0.001	0	5.44597	0
AT3G49610	0.001	0.001	0.0432009	0.001	0	5.43299	0
AT2G27300	0.001	0.325932	0.0430723	0.001	8.34843	5.42869	0
AT1G50960	0.001	0.001	0.0429445	0.001	0	5.4244	0
AT3G02270	0.001	0.0606609	0.0427542	0.0541833	5.9227	5.41799	5.75978
AT5G58010	0.001	0.001	0.0426073	0.001	0	5.41303	0
AT3G09640	0.001	0.16042	0.0423993	0.376135	7.32571	5.40597	8.55511
AT5G40260	0.001	0.001	0.0422754	0.214306	0	5.40175	7.74353
AT5G55360	0.001	0.001	0.0421933	0.001	0	5.39894	0
AT5G41820	0.001	0.119382	0.0420706	0.239927	6.89944	5.39474	7.90645
AT1G76210	0.001	0.0795881	0.0420706	0.001	6.31448	5.39474	0
AT4G15040	0.001	0.019897	0.0420706	0.0266585	4.31448	5.39474	4.73652
AT1G71690	0.001	0.001	0.0420299	0.001	0	5.39334	0
AT5G06640	0.001	0.001	0.0419487	0.001	0	5.39055	0
AT5G06070	0.001	0.001	0.0418678	0.001	0	5.38777	0
AT5G41540	0.001	0.001	0.0417872	0.001	0	5.38499	0
AT3G43750	0.001	0.001	0.0417069	0.001	0	5.38221	0
AT5G61900	0.001	0.0196589	0.0415671	0.131697	4.29711	5.37737	7.04108
AT1G08120	0.001	0.001	0.0414679	0.001	0	5.37392	0
AT3G01870	0.001	0.001	0.0414481	0.001	0	5.37323	0
AT5G61090	0.001	0.001	0.0412904	0.001	0	5.36773	0
AT4G10560	0.001	0.0972241	0.0411145	0.0260526	6.60324	5.36157	4.70336
AT5G28180	0.001	0.001	0.040998	0.001	0	5.35748	0
AT4G01533	0.001	0.461432	0.0406525	0.463678	8.84997	5.34527	8.85698
AT1G80330	0.001	0.0769053	0.0406525	0.206079	6.26501	5.34527	7.68706
AT5G15250	0.001	0.0959071	0.0405576	0.179898	6.58357	5.3419	7.49104
AT4G09130	0.001	0.305903	0.0404254	0.153696	8.25693	5.33719	7.26394
AT4G23882	0.001	0.0379902	0.0401636	0.001	5.24756	5.32782	0
AT5G54560	0.001	0.0379201	0.0400894	0.0508062	5.24489	5.32515	5.66693
AT1G80340	0.001	0.001	0.0400894	0.0508062	0	5.32515	5.66693
AT4G25820	0.001	0.0377111	0.0398686	0.001	5.23692	5.31718	0
AT3G03230	0.001	0.037642	0.0397955	0.0504337	5.23427	5.31453	5.65632
AT2G45650	0.001	0.001	0.0397227	0.001	0	5.31189	0
AT1G18415	0.001	0.001	0.0396682	0.0251362	0	5.30991	4.65169
AT3G22350	0.001	0.001	0.0396501	0.001	0	5.30925	0
AT1G11490	0.001	0.001	0.0395418	0.001	0	5.30531	0
AT1G68040	0.001	0.001	0.0394699	0.050021	0	5.30268	5.64446
AT2G42090	0.001	0.001	0.039434	0.001	0	5.30137	0
AT1G61415	0.001	0.109904	0.0387305	0.196336	6.7801	5.2754	7.61718
AT4G21340	0.001	0.001	0.0383203	0.0485641	0	5.26004	5.60182
AT3G44640	0.001	0.001	0.0382865	0.001	0	5.25876	0
AT3G05260	0.001	0.216715	0.0381855	0.387146	7.75965	5.25495	8.59673
AT3G43710	0.001	0.001	0.0381855	0.001	0	5.25495	0
AT1G23540	0.001	0.001	0.0381184	0.0241541	0	5.25242	4.5942
AT1G47920	0.001	0.001	0.038085	0.0482659	0	5.25115	5.59293
AT1G01400	0.001	0.001	0.0379187	0.001	0	5.24484	0
AT1G75470	0.001	0.215013	0.0378856	0.001	7.74828	5.24358	0
AT1G19260	0.001	0.001	0.0375904	0.001	0	5.23229	0
AT1G13500	0.001	0.0707449	0.0373961	0.0473929	6.14456	5.22482	5.5666
AT4G03824	0.001	0.001	0.0372997	0.001	0	5.22109	0
AT3G24210	0.001	0.001	0.0372837	0.001	0	5.22047	0
AT1G05650	0.001	0.001	0.0366387	0.001	0	5.1953	0
AT5G04400	0.001	0.138274	0.0365462	0.001	7.11139	5.19165	0
AT4G16460	0.001	0.0691371	0.0365462	0.0926316	6.11139	5.19165	6.53343
AT3G19184	0.001	0.001	0.0365154	0.001	0	5.19044	0
AT3G57270	0.001	0.0688473	0.036393	0.001	6.10533	5.18559	0
AT2G30650	0.001	0.001	0.0361205	0.001	0	5.17475	0
AT5G43590	0.001	0.13621	0.0360007	0.182498	7.08969	5.16995	7.51174
AT4G26488	0.001	0.001	0.0358521	0.0908723	0	5.16398	6.50577
AT1G75930	0.001	0.0337171	0.035646	0.001	5.07541	5.15567	0
AT1G61720	0.001	0.001	0.0354713	0.0449536	0	5.14858	5.49036
AT2G07150	0.001	0.001	0.0352983	0.001	0	5.14153	0
AT4G32630	0.001	0.0834026	0.0352696	0.22349	6.38202	5.14035	7.80406
AT5G60520	0.001	0.001	0.035241	0.001	0	5.13918	0
AT1G19470	0.001	0.001	0.0350419	0.001	0	5.13101	0
AT5G40680	0.001	0.001	0.0347892	0.0881781	0	5.12057	6.46235
AT5G15940	0.001	0.392677	0.0345951	1.05224	8.6172	5.1125	10.0392
AT3G05905	0.001	0.016342	0.0345538	0.001	4.03051	5.11077	0
AT5G22791	0.001	0.001	0.0344305	0.001	0	5.10562	0
AT5G18000	0.001	0.001	0.0343488	0.001	0	5.10219	0
AT1G48890	0.001	0.001	0.0342404	0.173575	0	5.09763	7.43941
AT3G21620	0.001	0.0161429	0.0341328	0.001	4.01282	5.09309	0
AT4G27330	0.001	0.0645207	0.0341059	0.0864464	6.01169	5.09195	6.43373
AT5G21030	0.001	0.016086	0.0340124	0.0215523	4.00773	5.08799	4.42977
AT2G27280	0.001	0.063968	0.0338138	0.0428529	5.99928	5.07954	5.42132
AT2G26960	0.001	0.0958773	0.0337874	0.001	6.58312	5.07842	0
AT1G44970	0.001	0.0319342	0.0337612	0.001	4.99703	5.07729	0
AT5G59810	0.001	0.0793727	0.0335654	0.106345	6.31057	5.0689	6.73261
AT3G15490	0.001	0.001	0.0334748	0.001	0	5.06501	0
AT3G28810	0.001	0.001	0.0332696	0.001	0	5.05613	0
AT2G02840	0.001	0.001	0.0332442	0.001	0	5.05503	0
AT1G19410	0.001	0.001	0.0331933	0.0420666	0	5.05282	5.3946
AT1G51770	0.001	0.689156	0.0331174	1.04926	9.42869	5.04952	10.0352
AT3G12240	0.001	0.001	0.0331174	0.001	0	5.04952	0
AT1G78840	0.001	0.0311117	0.0328916	0.0416842	4.95939	5.03965	5.38143
AT3G05450	0.001	0.001	0.032817	0.001	0	5.03637	0
AT5G24880	0.001	0.0616628	0.0325952	0.001	5.94633	5.02659	0
AT4G28800	0.001	0.0306932	0.0324491	0.001	4.93984	5.02011	0
AT1G34545	0.001	0.001	0.0324491	0.001	0	5.02011	0
AT3G24610	0.001	0.001	0.0324491	0.001	0	5.02011	0
AT3G12203	0.001	0.001	0.0324248	0.0410927	0	5.01903	5.36081
AT5G28635	0.001	0.001	0.0323946	0.001	0	5.01768	0
AT4G35370	0.001	0.0612033	0.0323524	0.001	5.93554	5.0158	0
AT5G50650	0.001	0.001	0.0322562	0.001	0	5.01151	0
AT4G14250	0.001	0.001	0.0322323	0.001	0	5.01043	0
AT5G62970	0.001	0.001	0.0321606	0.001	0	5.00722	0
AT5G48550	0.001	0.121591	0.0321368	0.0814554	6.9259	5.00616	6.34794
AT4G20900	0.001	0.0303529	0.0320893	0.0406675	4.92376	5.00402	5.3458
AT2G03560	0.001	0.001	0.0318773	0.001	0	4.99446	0
AT5G38820	0.001	0.001	0.031668	0.0401336	0	4.98496	5.32674
AT4G22450	0.001	0.001	0.0315989	0.001	0	4.9818	0
AT1G35186	0.001	0.0298022	0.0315072	0.0399297	4.89735	4.97761	5.31939
AT2G46770	0.001	0.001	0.031416	0.001	0	4.97343	0
AT1G61130	0.001	0.001	0.0311903	0.001	0	4.96302	0
AT4G37060	0.001	0.0883171	0.0311232	0.197216	6.46462	4.95992	7.62363
AT4G22110	0.001	0.001	0.0309457	0.0392182	0	4.95167	5.29345
AT2G32740	0.001	0.001	0.0308578	0.0391067	0	4.94756	5.28934
AT5G14150	0.001	0.0290024	0.0306616	0.001	4.8581	4.93836	0
AT3G62850	0.001	0.001	0.0305968	0.19388	0	4.93531	7.59902
AT5G54820	0.001	0.001	0.0305968	0.001	0	4.93531	0
AT1G71691	0.001	0.001	0.0305753	0.001	0	4.93429	0
AT1G23700	0.001	0.0288801	0.0305323	0.001	4.852	4.93226	0
AT4G11710	0.001	0.001	0.0305323	0.0386942	0	4.93226	5.27405
AT5G35575	0.001	0.0429576	0.0302768	0.001	5.42484	4.92014	0
AT5G56300	0.001	0.001	0.0302346	0.0766339	0	4.91813	6.25991
AT1G63550	0.001	0.001	0.0301506	0.001	0	4.91411	0
AT5G66710	0.001	0.001	0.029984	0.001	0	4.90612	0
AT2G47460	0.001	0.001	0.0298808	0.001	0	4.90115	0
AT5G49920	0.001	0.479826	0.0298398	0.869782	8.90637	4.89916	9.76451
AT5G14020	0.001	0.001	0.0297376	0.113061	0	4.89422	6.82096
AT2G38510	0.001	0.0562183	0.0297172	0.001	5.81297	4.89323	0
AT1G23070	0.001	0.001	0.0297172	0.0376613	0	4.89323	5.23501
AT3G29642	0.001	0.280899	0.0296969	0.263449	8.13391	4.89224	8.04138
AT3G56920	0.001	0.001	0.0296563	0.0375841	0	4.89027	5.23205
AT5G57690	0.001	0.001	0.0296563	0.001	0	4.89027	0
AT1G52615	0.001	0.001	0.0296159	0.001	0	4.8883	0
AT4G22080	0.001	0.001	0.0293953	0.001	0	4.87751	0
AT2G21930	0.001	0.0275991	0.029178	0.0369779	4.78655	4.86681	5.20859
AT1G69240	0.001	0.001	0.0291388	0.001	0	4.86487	0
AT3G01900	0.001	0.110174	0.0291193	0.147614	6.78364	4.8639	7.20569
AT4G34410	0.253237	1.42328	7.36676	1.11238	2.49066	4.86247	2.13509
AT2G45685	0.001	0.0274882	0.0290608	0.001	4.78074	4.861	0
AT1G64070	0.001	0.0411497	0.0290026	0.0735112	5.36281	4.85811	6.19989
AT4G37360	0.001	0.001	0.0289446	0.001	0	4.85522	0
AT1G05577	0.001	0.001	0.028906	0.1099	0	4.8533	6.78004
AT4G24170	0.001	0.001	0.0288006	0.001	0	4.84803	0
AT2G16230	0.001	0.001	0.0287149	0.001	0	4.84373	0
AT1G51645	0.001	0.0271251	0.0286769	0.001	4.76156	4.84182	0
AT1G04490	0.001	0.0541073	0.0286014	0.217483	5.75775	4.83801	7.76476
AT4G34320	0.001	0.001	0.0285825	0.001	0	4.83706	0
AT2G27240	0.001	0.0270003	0.028545	0.001	4.7549	4.83516	0
AT4G26830	0.001	0.0269825	0.0285262	0.001	4.75395	4.83422	0
AT2G41970	0.001	0.001	0.0284701	0.001	0	4.83137	0
AT3G24540	0.001	0.0536829	0.028377	0.0719257	5.74639	4.82665	6.16844
AT3G44560	0.001	0.001	0.02834	0.001	0	4.82477	0
AT1G64930	0.001	0.0267366	0.0282662	0.0358224	4.74074	4.82101	5.16279
AT4G31630	0.001	0.001	0.0282111	0.001	0	4.81819	0
AT5G49130	0.001	0.001	0.0281745	0.001	0	4.81632	0
AT4G08400	0.001	0.001	0.0281562	0.001	0	4.81538	0
AT2G23220	0.001	0.001	0.0280471	0.001	0	4.80978	0
AT4G15350	0.001	0.0526168	0.0278135	0.001	5.71745	4.79771	0
AT2G43740	0.001	0.001	0.0278135	0.140995	0	4.79771	7.1395
AT3G03540	0.001	0.0262244	0.0277247	0.001	4.71284	4.7931	0
AT1G06170	0.001	0.0523819	0.0276893	0.001	5.711	4.79126	0
AT3G59730	0.001	0.0522487	0.0276189	0.035002	5.70732	4.78758	5.12937
AT5G25310	0.001	0.0260911	0.0275838	0.0699151	4.70549	4.78575	6.12753
AT1G48670	0.001	0.001	0.0275139	0.001	0	4.78209	0
AT3G12540	0.001	0.001	0.027427	0.001	0	4.77752	0
AT3G05720	0.001	0.0517548	0.0273578	0.138685	5.69362	4.77388	7.11566
AT4G13890	0.001	0.0257961	0.0272719	0.0691246	4.68908	4.76934	6.11113
AT5G28510	0.001	0.001	0.0271017	0.001	0	4.76031	0
AT1G76370	0.001	0.001	0.0271017	0.001	0	4.76031	0
AT5G28960	0.001	0.001	0.0269503	0.001	0	4.75223	0
AT5G51500	0.001	0.001	0.026751	0.001	0	4.74152	0
AT1G79370	0.001	0.001	0.0264576	0.001	0	4.72561	0
AT2G23630	0.001	0.001	0.0263612	0.001	0	4.72034	0
AT5G59370	0.001	0.001	0.0263133	0.001	0	4.71772	0
AT1G63990	0.001	0.0991967	0.0262179	0.0996796	6.63222	4.71248	6.63923
AT1G17030	0.001	0.001	0.0261705	0.001	0	4.70987	0
AT3G09110	0.001	0.001	0.0260605	0.001	0	4.7038	0
AT5G59620	0.001	0.001	0.0259981	0.032948	0	4.70034	5.04212
AT5G54020	0.001	0.147459	0.0259826	0.0987848	7.20417	4.69947	6.62622
AT3G25490	0.001	0.29439	0.025936	0.295823	8.20159	4.69688	8.20859
AT1G80540	0.001	0.001	0.0258742	0.0327909	0	4.69344	5.03522
AT2G24980	0.001	0.001	0.0258434	0.001	0	4.69172	0
AT5G39400	0.001	0.001	0.0255845	0.0324238	0	4.6772	5.01898
AT5G15850	0.001	0.001	0.0255694	0.001	0	4.67635	0
AT5G28235	0.001	0.001	0.0254346	0.001	0	4.66872	0
AT3G49190	0.001	0.0475593	0.0251401	0.0637211	5.57166	4.65192	5.9937
AT3G54450	0.001	0.001	0.0250097	0.0316954	0	4.64442	4.9862
AT5G51490	0.001	0.001	0.0249809	0.001	0	4.64276	0
AT5G37420	0.001	0.047204	0.0249522	0.063245	5.56084	4.6411	5.98288
AT4G08109	0.001	0.00785378	0.0249093	0.001	2.97339	4.63861	0
AT3G17260	0.001	0.001	0.0246547	0.001	0	4.62379	0
AT2G32460	0.001	0.231236	0.0244464	0.216871	7.85322	4.61155	7.76069
AT2G40050	0.001	0.0456052	0.0241071	0.0305514	5.51112	4.59139	4.93317
AT3G30770	0.001	0.0453283	0.0239607	0.121464	5.50234	4.5826	6.92438
AT4G09820	0.001	0.0672135	0.0236862	0.0600362	6.07068	4.56598	5.90776
AT1G20130	0.001	0.001	0.0234686	0.001	0	4.55266	0
AT1G26610	0.001	0.0221507	0.0234179	0.0296781	4.46928	4.54954	4.89133
AT3G33377	0.001	0.001	0.0232052	0.001	0	4.53637	0
AT5G46540	0.001	0.001	0.0231742	0.001	0	4.53445	0
AT5G25880	0.001	0.001	0.023045	0.001	0	4.52638	0
AT2G02690	0.001	0.0217403	0.022984	0.001	4.4423	4.52256	0
AT5G37470	0.001	0.001	0.0229719	0.001	0	4.5218	0
AT5G58080	0.001	0.108015	0.022839	0.086833	6.75509	4.51343	6.44017
AT5G38260	0.001	0.001	0.0226483	0.001	0	4.50133	0
AT1G40310	0.001	0.001	0.0225777	0.001	0	4.49683	0
AT5G14565	0.001	0.001	0.0223683	0.001	0	4.48338	0
AT4G36490	0.001	0.126817	0.0223453	0.169912	6.9866	4.4819	7.40864
AT1G70110	0.001	0.001	0.0216976	0.0274978	0	4.43946	4.78125
AT3G46658	0.001	0.162162	0.0214298	0.108634	7.34129	4.42155	6.76333
AT5G04970	0.001	0.001	0.0213666	0.001	0	4.41728	0
AT2G24660	0.001	0.001	0.0211583	0.001	0	4.40315	0
AT2G06400	0.001	0.001	0.021112	0.001	0	4.39999	0
AT5G55780	0.001	0.019955	0.0210966	0.001	4.31868	4.39894	0
AT5G48100	0.001	0.0398133	0.0210455	0.001	5.31518	4.39544	0
AT5G07685	0.001	0.0396595	0.0209642	0.001	5.3096	4.38986	0
AT1G67290	0.001	0.001	0.0209541	0.001	0	4.38916	0
AT2G25330	0.001	0.001	0.0208534	0.001	0	4.38221	0
AT5G55770	0.001	0.001	0.0207935	0.001	0	4.37806	0
AT4G04430	0.001	0.001	0.0207935	0.001	0	4.37806	0
AT1G32830	0.001	0.001	0.0204411	0.001	0	4.3534	0
AT1G58050	0.001	0.001	0.0204123	0.0129344	0	4.35136	3.69315
AT5G49270	0.001	0.0191011	0.0201939	0.001	4.25559	4.33585	0
AT1G10620	0.001	0.001	0.0201284	0.001	0	4.33116	0
AT2G13900	0.001	0.001	0.0200447	0.001	0	4.32515	0
AT2G13160	0.001	0.001	0.0199526	0.0252864	0	4.31851	4.66029
AT1G36185	0.001	0.001	0.0194564	0.001	0	4.28217	0
AT1G30135	1.06606	19.6599	20.7077	22.2434	4.2049	4.27981	4.38302
AT1G19780	0.001	0.0181554	0.019194	0.024325	4.18232	4.26258	4.60437
AT1G50610	0.001	0.001	0.0187061	0.001	0	4.22544	0
AT1G09950	0.341512	1.07967	6.17221	0.857225	1.66058	4.17578	1.32774
AT3G05610	0.001	0.001	0.0180078	0.001	0	4.17055	0
AT3G22860	0.001	0.001	0.0179557	0.001	0	4.16637	0
AT3G60950	0.001	0.001	0.0179409	0.001	0	4.16518	0
AT5G13940	0.001	0.001	0.017867	0.001	0	4.15923	0
AT1G12040	0.001	0.0336067	0.0177647	0.001	5.07068	4.15094	0
AT5G34868	0.001	0.001	0.0177139	0.001	0	4.14681	0
AT2G13620	0.001	0.001	0.0176062	0.001	0	4.13801	0
AT4G06538	0.001	0.001	0.0176062	0.001	0	4.13801	0
AT3G32240	0.001	0.001	0.0174997	0.001	0	4.12926	0
AT4G15248	0.095256	0.858825	1.65083	4.7073	3.17248	4.11524	5.62695
AT4G18150	0.001	0.001	0.0172426	0.0655558	0	4.10791	6.03465
AT4G29450	0.001	0.001	0.0167503	0.001	0	4.06612	0
AT1G66960	0.001	0.0155617	0.016452	0.0417	3.95993	4.04019	5.38198
AT1G51880	0.001	0.001	0.0164271	0.001	0	4.03801	0
AT2G21450	0.001	0.001	0.0163037	0.001	0	4.02713	0
AT3G26614	0.001	0.001	0.0161882	0.001	0	4.01687	0
AT4G20450	0.001	0.0152271	0.0160982	0.0204016	3.92857	4.00883	4.35061
AT5G11180	0.001	0.0452783	0.0159562	0.101108	5.50075	3.99605	6.65976
AT5G01070	0.100612	0.164929	1.56928	0.001	0.71305	3.96324	-6.65266
AT1G74190	0.001	0.184222	0.0149817	0.132906	7.52531	3.90513	7.05426
AT5G52020	0.303358	3.02515	4.46874	5.33019	3.31791	3.88077	4.13509
AT3G61300	0.001	0.107718	0.014235	0.108242	6.75111	3.83137	6.75812
AT1G36610	0.001	0.0938531	0.0141746	0.0359276	6.55233	3.82524	5.16702
AT1G65810	0.001	0.001	0.0139964	0.001	0	3.80699	0
AT2G32780	0.001	0.0126284	0.0133508	0.001	3.6586	3.73886	0
AT2G26040	0.0874427	0.286684	1.13657	0.480132	1.71305	3.7002	2.45702
ATMG00810	0.0693011	0.284007	0.900765	0.456624	2.03498	3.7002	2.72006
AT5G05300	1.29721	21.2647	16.8609	16.2042	4.03498	3.7002	3.64289
AT2G14030	0.001	0.001	0.0128833	0.001	0	3.68744	0
AT4G38190	0.001	0.001	0.0123589	0.001	0	3.62748	0
AT5G35495	0.001	0.001	0.0123273	0.001	0	3.62379	0
AT1G06135	0.0917668	1.5043	1.11325	1.91472	4.03498	3.60067	4.38302
AT4G22810	0.0320567	0.315297	0.388891	0.387239	3.29801	3.60067	3.59453
AT2G27420	0.114831	0.001	1.39305	0.0420345	-6.84337	3.60067	-1.44987
AT5G36670	0.001	0.001	0.0121208	0.001	0	3.59942	0
AT5G62520	0.239592	1.98832	2.77681	2.56534	3.0529	3.53478	3.4205
AT2G13860	0.001	0.001	0.0113925	0.001	0	3.51001	0
AT3G55230	0.0455911	0.18684	0.513575	0.001	2.03498	3.49375	-5.51068
AT4G03710	0.001	0.001	0.0108978	0.013811	0	3.44597	3.78775
AT3G01830	1.74016	26.7061	18.9266	33.607	3.93988	3.44312	4.27147
AT1G77640	0.106719	0.218676	1.15593	0.292988	1.03498	3.43717	1.45702
AT1G35140	7.65734	36.4238	82.7682	57.2591	2.24997	3.43416	2.90259
AT4G09425	0.001	0.0101476	0.0107282	0.001	3.34307	3.42333	0
AT3G29775	0.001	0.001	0.0107282	0.001	0	3.42333	0
AT4G27654	1.76718	0.766819	18.9161	1.25572	-1.20449	3.42009	-0.492937
AT2G05980	0.001	0.001	0.01051	0.001	0	3.39369	0
AT3G09680	0.0758013	0.497034	0.788203	0.332969	2.71305	3.37827	2.13509
AT4G28790	0.0354097	0.261206	0.3682	0.0777712	2.88298	3.37827	1.13509
AT1G67220	0.001	0.0195002	0.0103079	0.0130634	4.28542	3.36568	3.70746
AT3G61920	0.115582	0.142102	1.15177	0.001	0.298013	3.31687	-6.85277
AT5G44925	0.001	0.001	0.00996028	0.001	0	3.31619	0
AT1G59265	0.001	0.129843	0.00980507	0.0497047	7.02062	3.29353	5.63531
AT1G57640	0.001	0.268233	0.00977857	0.123926	8.06734	3.28962	6.95334
AT1G72125	0.0275603	0.70027	0.262698	0.847441	4.66725	3.25274	4.94245
AT4G11780	0.0352353	0.0288801	0.335855	0.154777	-0.28695	3.25274	2.13509
AT4G14690	0.186494	0.305713	1.77761	2.66241	0.71305	3.25274	3.83553
AT5G64401	0.309288	19.5197	2.94806	39.3993	5.97984	3.25274	6.99307
AT3G62210	0.0375597	0.001	0.35801	0.0412467	-5.23111	3.25274	0.135094
AT5G53200	0.155363	0.001	1.48089	0.0853072	-7.2795	3.25274	-0.864906
AT4G06566	0.001	0.001	0.00943435	0.001	0	3.23792	0
AT3G43867	0.001	0.001	0.00935507	0.001	0	3.22575	0
AT5G64310	14.5963	98.5273	132.501	114.362	2.75492	3.18232	2.96993
AT5G17350	2.57407	30.0769	23.083	34.9729	3.54653	3.16471	3.76411
AT5G42380	2.40705	25.3881	21.3517	36.0329	3.39881	3.14901	3.90397
AT2G37030	0.133612	0.001	1.15778	0.146728	-7.06191	3.11524	0.135094
AT5G66670	0.0318327	0.208729	0.275838	0.209745	2.71305	3.11524	2.72006
AT2G47150	0.0830923	3.13284	0.720014	2.73747	5.23661	3.11524	5.04198
AT3G03530	0.026694	0.001	0.23131	0.0879432	-4.73844	3.11524	1.72006
AT5G12870	0.0450987	0.628395	0.390791	0.594309	3.80051	3.11524	3.72006
AT3G13170	0.0460098	0.113133	0.398686	0.40421	1.29801	3.11524	3.13509
AT5G47920	0.0546994	0.0448334	0.473983	0.120138	-0.28695	3.11524	1.13509
AT3G09450	0.0215226	0.001	0.186499	0.165448	-4.42778	3.11524	2.94245
AT4G04420	0.0165526	0.0678352	0.143432	0.0363549	2.03498	3.11524	1.13509
AT5G42500	0.0725104	0.001	0.628319	0.0796283	-6.18012	3.11524	0.135094
AT2G39240	0.0290968	0.0715461	0.25213	0.031953	1.29801	3.11524	0.135094
AT5G46295	1.34427	18.9311	11.119	23.3513	3.81586	3.04812	4.11861
AT3G07195	1.49089	44.3406	11.6732	53.4444	4.89438	2.96895	5.16379
AT3G55840	1.3115	16.3656	10.2512	15.8721	3.64137	2.9665	3.5972
AT2G13810	0.0326415	1.25744	0.254561	1.68475	5.26764	2.96324	5.68968
AT3G21680	0.13918	1.25484	1.08542	1.8341	3.17248	2.96324	3.72006
AT4G35810	0.0573937	0.001	0.447597	0.0630277	-5.84282	2.96324	0.135094
AT4G25433	0.0744497	0.0610215	0.580612	0.081758	-0.28695	2.96324	0.135094
AT1G19373	0.659272	0.540361	5.14147	5.06792	-0.28695	2.96324	2.94245
AT2G32200	0.927864	10.1401	7.23614	10.1895	3.45002	2.96324	3.45702
AT2G27690	1.94123	27.8442	15.0482	19.6758	3.84233	2.95454	3.34138
AT3G48520	2.10002	10.8851	16.2237	14.5516	2.37387	2.94963	2.7927
AT3G60920	0.001	0.001	0.00745226	0.00944441	0	2.89768	3.23946
AT5G41755	0.001	0.0280085	0.00740271	0.0750529	4.80779	2.88805	6.22984
AT3G51930	0.104312	0.0569985	0.753242	0.038184	-0.871912	2.8522	-1.44987
AT2G34600	3.25643	10.9796	23.3438	11.541	1.75346	2.84167	1.82541
AT4G27652	5.45032	24.2956	38.5283	31.9218	2.15628	2.82151	2.55013
AT2G21460	0.001	0.0400398	0.00705506	0.0804693	5.32336	2.81866	6.33037
AT4G28556	0.0357125	0.001	0.247566	0.0392182	-5.15836	2.79331	0.135094
AT4G31355	0.795312	3.91118	5.51325	3.05684	2.29801	2.79331	1.94245
AT1G71000	0.402447	1.31944	2.78984	3.09367	1.71305	2.79331	2.94245
AT5G26730	0.0616294	0.001	0.427226	0.0676791	-5.94555	2.79331	0.135094
AT3G46330	0.0172537	0.197984	0.119606	0.0947368	3.52041	2.79331	2.45702
AT1G28080	0.0333143	0.0819164	0.230941	0.0365845	1.29801	2.79331	0.135094
AT3G44580	0.101839	0.417352	0.705965	0.001	2.03498	2.79331	-6.67014
AT1G10300	0.0242755	0.039794	0.168282	0.106634	0.71305	2.79331	2.13509
AT3G07000	0.0264265	0.15162	0.183194	0.0870619	2.52041	2.79331	1.72006
AT5G07040	0.104385	0.427786	0.723614	0.114632	2.03498	2.79331	0.135094
AT2G44840	2.63426	10.5312	17.3761	10.4497	1.99921	2.72163	1.98799
AT2G35290	2.75657	4.65165	17.985	2.40392	0.75487	2.70585	-0.197482
AT5G11140	0.276059	6.90114	1.79409	7.95789	4.64379	2.7002	4.84934
AT4G30280	4.63755	43.3011	29.8698	43.735	3.22297	2.68725	3.23735
AT2G11320	0.001	0.0120769	0.00638389	0.0323618	3.59418	2.67444	5.01622
AT3G10930	3.49236	24.4185	21.8628	37.4126	2.8057	2.64621	3.42125
AT1G02820	0.407355	1.60263	2.54148	4.20502	1.97608	2.64131	3.36775
AT5G65300	3.6877	47.1783	22.8546	48.4204	3.67733	2.63169	3.71482
AT4G08950	13.9542	28.6268	86.3741	42.7908	1.03666	2.6299	1.6166
AT4G03130	0.0217752	0.0356953	0.132081	0.001	0.71305	2.60067	-4.44461
AT3G50300	0.0345073	0.001	0.20931	0.113684	-5.10883	2.60067	1.72006
AT3G46500	0.0413405	0.16942	0.250757	0.001	2.03498	2.60067	-5.36948
AT5G04180	0.0439515	0.144096	0.266595	0.0482659	1.71305	2.60067	0.135094
AT5G37550	0.051761	0.127275	0.313965	0.454737	1.29801	2.60067	3.13509
AT4G21200	0.0682625	0.001	0.414057	0.0749634	-6.09302	2.60067	0.135094
AT1G76530	0.139083	0.113997	0.843631	0.267288	-0.28695	2.60067	0.942449
ATMG00380	0.80814	3.97427	4.9019	3.54988	2.29801	2.60067	2.13509
ATCG00250	0.686365	0.562568	4.16326	6.02993	-0.28695	2.60067	3.13509
AT1G15772	0.0527418	0.216144	0.319914	0.001	2.03498	2.60067	-5.72087
AT5G42630	0.0988258	0.0810009	0.599444	0.16279	-0.28695	2.60067	0.720056
AT5G53820	0.094005	3.39018	0.570203	4.85195	5.17248	2.60067	5.68968
AT1G72660	0.0328771	0.242524	0.199421	0.397149	2.88298	2.60067	3.59453
AT3G28550	0.0310919	0.050968	0.188593	0.0682881	0.71305	2.60067	1.13509
AT1G30740	0.0312763	3.66582	0.189712	3.88116	6.87292	2.60067	6.95527
AT5G24540	0.0312179	0.281459	0.189357	0.342823	3.17248	2.60067	3.45702
AT3G51680	0.0549393	0.360241	0.333244	0.180997	2.71305	2.60067	1.72006
AT1G22480	0.0542846	0.0444934	0.329272	0.0596134	-0.28695	2.60067	0.135094
AT1G54930	0.0471795	0.0386699	0.286175	0.001	-0.28695	2.60067	-5.56009
AT1G55800	0.0530208	0.391118	0.321606	0.349353	2.88298	2.60067	2.72006
AT1G68460	0.0318529	0.0261077	0.193209	0.0699595	-0.28695	2.60067	1.13509
AT5G21150	0.0166019	0.001	0.100702	0.0182317	-4.05328	2.60067	0.135094
AT3G12835	0.477187	0.782237	2.89446	1.57209	0.71305	2.60067	1.72006
AT1G02530	0.0125324	0.001	0.0760175	0.0275253	-3.64759	2.60067	1.13509
AT5G67550	0.0289121	0.189578	0.175371	0.0317502	2.71305	2.60067	0.135094
AT2G17060	0.0139645	0.0572289	0.084704	0.046006	2.03498	2.60067	1.72006
AT4G01930	0.0255767	0.251562	0.155139	0.252786	3.29801	2.60067	3.30502
AT1G58370	0.0172596	0.0848793	0.104691	0.0189539	2.29801	2.60067	0.135094
AT3G02840	1.4114	19.6982	8.49313	19.891	3.80287	2.58917	3.81692
AT1G15010	18.7892	54.4757	112.673	48.7612	1.5357	2.58417	1.37583
AT1G76650	10.7657	51.7228	64.5386	58.8153	2.26435	2.58372	2.44974
AT2G20562	1.68419	54.6128	9.75967	61.6121	5.01911	2.53478	5.19309
AT4G33905	0.142343	0.427786	0.822289	0.99	1.58752	2.53028	2.79806
AT4G24570	11.9797	62.7725	69.0955	82.2116	2.38954	2.528	2.77875
AT3G61190	2.07739	34.3377	11.7864	41.6068	4.04695	2.50428	4.32398
AT4G13210	0.067709	0.001	0.381364	0.001	-6.08128	2.49375	-6.08128
AT1G73965	0.149121	4.64453	0.83991	6.30474	4.96098	2.49375	5.40188
AT1G04425	0.438553	0.179726	2.47011	0.120401	-1.28695	2.49375	-1.86491
AT2G47140	0.291024	18.2478	1.63917	24.076	5.97044	2.49375	6.37031
AT4G23070	0.106379	0.261576	0.599171	0.058411	1.29801	2.49375	-0.864906
AT2G14290	0.32404	3.12073	1.79002	2.44646	3.26764	2.46574	2.91645
AT2G22880	10.1662	299.376	56.0015	278.465	4.88011	2.46169	4.77565
AT1G58420	1.08334	7.71402	5.92582	9.2201	2.83199	2.45152	3.08929
AT5G13930	5.84722	1.56998	31.1576	2.21421	-1.897	2.41376	-1.40096
AT2G27080	5.01047	19.4816	26.3372	23.6463	1.95909	2.39408	2.2386
AT2G17010	0.0208422	0.0341659	0.108362	0.0228882	0.71305	2.37827	0.135094
AT3G50130	0.0286968	0.001	0.149199	0.0315138	-4.84282	2.37827	0.135094
AT4G20970	0.174885	2.07846	0.909254	1.63245	3.57103	2.37827	3.22256
AT4G34810	0.157562	0.258286	0.819186	0.346058	0.71305	2.37827	1.13509
AT5G37180	0.0199541	0.049065	0.103744	0.109564	1.29801	2.37827	2.45702
AT5G24960	0.0335373	0.0274882	0.174365	0.0736588	-0.28695	2.37827	1.13509
AT5G20640	0.0529088	0.130097	0.27508	0.0581026	1.29801	2.37827	0.135094
AT1G29020	0.0591205	0.0484572	0.307376	0.001	-0.28695	2.37827	-5.88559
AT3G28216	0.340848	0.001	1.77212	0.001	-8.41298	2.37827	-8.41298
AT4G28170	0.0721969	3.0771	0.375362	3.80564	5.41349	2.37827	5.72006
AT4G15150	0.162151	1.86066	0.843046	1.60262	3.52041	2.37827	3.30502
AT3G28960	0.0822737	0.134868	0.427752	0.225875	0.71305	2.37827	1.45702
AT1G12805	0.0958024	0.0785228	0.49809	0.210414	-0.28695	2.37827	1.13509
AT2G38300	0.0323047	0.317736	0.167957	0.17738	3.29801	2.37827	2.45702
AT4G18470	0.0985666	0.296224	0.512461	0.144323	1.58752	2.37827	0.550131
AT2G22340	0.0465224	0.0381313	0.241877	0.255446	-0.28695	2.37827	2.45702
AT3G47720	0.0425337	0.001	0.221139	0.233545	-5.41053	2.37827	2.45702
AT2G30830	0.0465224	0.001	0.241877	0.102179	-5.53985	2.37827	1.13509
AT3G01840	0.0253182	1.39036	0.131633	1.41798	5.77914	2.37827	5.80752
AT4G31870	0.428245	0.585006	2.22651	4.85959	0.450016	2.37827	3.50433
AT3G51300	0.047224	0.232238	0.245524	0.155579	2.29801	2.37827	1.72006
AT2G29263	0.26938	0.662378	1.40054	0.591647	1.29801	2.37827	1.13509
AT5G11570	0.0346505	0.001	0.180153	0.038052	-5.11481	2.37827	0.135094
AT5G42180	0.0407686	0.0668307	0.211962	0.0447707	0.71305	2.37827	0.135094
AT4G02670	0.0828861	0.001	0.430937	0.0455113	-6.37306	2.37827	-0.864906
AT4G14368	0.0146078	0.419056	0.0759479	0.401043	4.84233	2.37827	4.77895
AT1G52990	0.0531897	0.043596	0.276541	0.058411	-0.28695	2.37827	0.135094
AT2G35150	0.0430083	0.35251	0.223606	0.001	3.03498	2.37827	-5.42654
AT4G01250	7.60407	209.346	39.2141	206.596	4.78298	2.36653	4.7639
AT3G46090	1.81481	28.0681	9.02524	37.5197	3.95104	2.31414	4.36976
AT5G52050	2.55866	21.0638	12.6206	26.3691	3.04131	2.30232	3.36539
AT5G17220	1.22521	0.211415	6.03478	0.424889	-2.53488	2.30027	-1.52787
AT1G13540	0.239735	4.48663	1.17717	3.55413	4.22612	2.29581	3.88998
AT5G66940	0.221702	0.001	1.08862	0.0811551	-7.79248	2.29581	-1.44987
AT3G48290	0.0598265	0.0490357	0.285126	0.001	-0.28695	2.25274	-5.90271
AT1G55980	0.071527	0.49832	0.340889	0.157097	2.80051	2.25274	1.13509
AT5G22545	0.179265	1.32239	0.854357	0.196863	2.88298	2.25274	0.135094
AT4G38410	0.144811	0.059346	0.690153	0.0795132	-1.28695	2.25274	-0.864906
AT4G16820	0.0644848	2.66912	0.307327	2.05363	5.37126	2.25274	4.99307
AT3G54085	0.173975	1.06946	0.829142	1.14632	2.61994	2.25274	2.72006
AT1G64250	0.0423897	0.017372	0.202024	0.0232754	-1.28695	2.25274	-0.864906
AT1G19210	0.636025	1.506	3.0006	2.40581	1.24356	2.2381	1.91937
ATMG01280	0.285986	1.03137	1.33819	0.942177	1.85055	2.22627	1.72006
AT3G27620	0.112091	0.122498	0.518024	0.0410314	0.128088	2.20835	-1.44987
AT1G72240	0.263247	0.934985	1.21658	0.289088	1.82853	2.20835	0.135094
AT5G24150	3.26652	10.8422	14.9713	29.6461	1.73082	2.19638	3.18201
AT5G08640	0.565515	0.185406	2.58084	0.331215	-1.60888	2.1902	-0.771797
AT5G57560	50.4331	100.438	229.89	158.063	0.993868	2.1885	1.64806
AT4G37490	0.124716	0.153332	0.567364	0.205438	0.298013	2.18563	0.720056
AT1G29740	0.0619149	0.0507475	0.281666	0.0339964	-0.28695	2.18563	-0.864906
AT3G11480	0.140743	0.001	0.640277	0.11592	-7.13692	2.18563	-0.279944
AT1G05575	9.37572	63.1298	42.4559	62.1086	2.75132	2.17896	2.72779
AT1G28480	13.6118	98.6987	61.5796	104.361	2.85818	2.1776	2.93865
AT2G25460	2.00196	19.85	9.03514	21.0077	3.30965	2.17413	3.39143
AT4G25410	0.322009	0.316715	1.45095	0.495067	-0.0239155	2.17182	0.620521
AT3G57450	35.2696	332.056	158.04	352.899	3.23493	2.16379	3.32276
AT5G54165	0.885688	8.50386	3.94699	17.7853	3.26325	2.15588	4.32774
AT4G36950	1.20553	7.5033	5.35366	12.8249	2.63786	2.15086	3.41122
AT1G28370	3.81455	22.0125	16.8843	19.9827	2.52874	2.1461	2.38916
AT1G73550	1.09638	0.808768	4.84521	1.08361	-0.438953	2.14381	-0.0169093
AT1G21910	1.8079	2.18744	7.94484	6.71245	0.274929	2.1357	1.89252
AT2G22500	15.2478	67.4334	66.3471	75.1527	2.14486	2.12143	2.30122
AT5G59820	10.4999	192.856	45.5451	427.171	4.19908	2.11693	5.34637
AT2G07682	0.0307516	0.0756152	0.133235	0.101311	1.29801	2.11524	1.72006
AT5G62310	0.0140862	0.001	0.0610302	0.015469	-3.81621	2.11524	0.135094
AT3G61897	0.447363	0.366674	1.93825	2.45639	-0.28695	2.11524	2.45702
AT1G73410	0.0407024	0.001	0.176348	0.001	-5.34704	2.11524	-5.34704
AT2G37870	0.174885	0.143342	0.757712	0.001	-0.28695	2.11524	-7.45027
AT4G23310	0.0200981	0.001	0.0870776	0.0441421	-4.32899	2.11524	1.13509
AT3G48230	0.0301835	0.001	0.130774	0.001	-4.91569	2.11524	-4.91569
AT1G62320	0.0216903	0.124447	0.0939759	0.0952782	2.52041	2.11524	2.13509
AT5G46140	0.0355604	0.174879	0.15407	0.234307	2.29801	2.11524	2.72006
AT5G54990	0.0735751	0.120609	0.318773	0.001	0.71305	2.11524	-6.20115
AT5G18661	0.315124	0.516572	1.36531	1.38423	0.71305	2.11524	2.13509
AT5G10130	0.0591554	0.001	0.256298	0.001	-5.88644	2.11524	-5.88644
AT1G76430	0.0263709	0.626819	0.114255	0.434393	4.57103	2.11524	4.04198
AT1G14455	0.0860905	0.705626	0.372997	0.567249	3.03498	2.11524	2.72006
AT1G78480	0.0822737	0.134868	0.35646	0.001	0.71305	2.11524	-6.36236
AT3G27025	0.092444	0.0378851	0.400525	0.152278	-1.28695	2.11524	0.720056
AT5G28650	0.0755726	0.495535	0.327427	0.414956	2.71305	2.11524	2.45702
AT5G12180	0.025408	0.124952	0.110083	0.111609	2.29801	2.11524	2.13509
AT2G24610	0.0208944	0.0856285	0.0905273	0.114727	2.03498	2.11524	2.45702
AT3G49055	0.0694451	0.796873	0.300879	0.724491	3.52041	2.11524	3.38302
AT5G09978	0.0893131	0.292816	0.38696	0.588483	1.71305	2.11524	2.72006
AT2G22460	0.048835	0.160107	0.211583	0.001	1.71305	2.11524	-5.60984
AT5G15845	0.0222886	0.0730737	0.0965678	0.0734295	1.71305	2.11524	1.72006
AT1G31570	0.0078497	0.00643388	0.0340098	0.00862026	-0.28695	2.11524	0.135094
AT2G17850	0.198042	0.0811609	0.858041	0.217483	-1.28695	2.11524	0.135094
AT2G27505	0.0465224	0.190657	0.201564	0.153268	2.03498	2.11524	1.72006
AT5G19880	0.040148	0.921385	0.173946	1.27858	4.52041	2.11524	4.99307
AT5G47350	0.0435314	0.142719	0.188605	0.0956093	1.71305	2.11524	1.13509
AT1G52790	0.0537027	0.13205	0.232673	0.294872	1.29801	2.11524	2.45702
AT3G26480	0.0436642	0.0178943	0.18918	0.0239752	-1.28695	2.11524	-0.864906
AT1G51055	0.103096	0.0845009	0.446676	0.001	-0.28695	2.11524	-6.68784
Novel00030	0.10041	1.56369	0.435039	3.85934	3.96098	2.11524	5.26438
AT4G14165	0.0620876	0.407112	0.269002	0.340912	2.71305	2.11524	2.45702
AT3G49580	0.102673	0.001	0.444845	0.225505	-6.68192	2.11524	1.13509
AT5G03210	5.52556	62.6374	23.6155	143.472	3.50283	2.09554	4.6985
AT1G71520	1.72181	22.4389	7.23614	15.5048	3.704	2.0713	3.17072
AT1G07135	19.5764	124.998	81.9701	180.704	2.67471	2.06598	3.20644
AT1G07160	0.549092	36.3981	2.28979	33.8053	6.05067	2.0601	5.94406
AT1G23720	0.0868064	0.0426896	0.361055	0.0571966	-1.02392	2.05635	-0.601872
AT5G54060	0.168024	0.0826307	0.698863	0.0369035	-1.02392	2.05635	-2.18683
AT4G22860	0.113256	0.0556973	0.471069	0.001	-1.02392	2.05635	-6.82345
AT2G24680	0.122132	0.325336	0.502694	0.234712	1.41349	2.04124	0.942449
AT1G22110	0.0974799	0.0798977	0.401226	0.107049	-0.28695	2.04124	0.135094
AT1G72520	4.56246	19.1432	18.5685	10.8346	2.06895	2.02497	1.24776
AT4G01950	4.49517	8.02028	18.1933	10.3545	0.835278	2.01696	1.20381
AT1G10155	0.270836	1.18393	1.0952	1.58625	2.12809	2.0157	2.55013
AT5G51850	0.0736833	0.120787	0.297959	0.0269721	0.71305	2.0157	-1.44987
AT5G49370	0.267939	0.001	1.08349	0.001	-8.06576	2.0157	-8.06576
AT1G45240	2.08769	0.001	8.44217	2.29263	-11.0277	2.0157	0.135094
AT4G13395	6.92313	123.683	27.86	163.91	4.15908	2.0087	4.56533
AT1G76960	3.87407	2.43441	15.554	8.0833	-0.670279	2.00536	1.06109
AT3G25780	9.30444	51.5484	37.3376	65.8966	2.46994	2.00464	2.82421
AT2G22760	0.53434	2.32457	2.13701	3.11452	2.12113	1.99976	2.54318
AT1G17420	8.18416	21.9434	32.6251	24.339	1.42288	1.99507	1.57236
AT1G29540	0.340848	0.111748	1.35862	0.0748614	-1.60888	1.99494	-2.18683
AT3G06890	1.30231	8.31461	5.16726	7.22602	2.67458	1.98833	2.47213
AT5G62210	0.399468	0.001	1.58239	0.0626687	-8.64194	1.98596	-2.67226
AT2G32210	6.70354	96.8572	26.5118	105.988	3.85286	1.98364	3.98283
AT2G26150	1.81616	6.88836	7.12814	14.4304	1.92327	1.97263	2.99015
AT4G11210	0.180557	0.369977	0.704057	0.594845	1.03498	1.96324	1.72006
AT1G09600	0.0467176	0.0382913	0.182169	0.0256518	-0.28695	1.96324	-0.864906
AT4G31370	0.0971962	0.318661	0.379003	0.373581	1.71305	1.96324	1.94245
Novel00097	0.332369	0.885368	1.29603	0.547494	1.41349	1.96324	0.720056
AT5G58310	0.0998101	1.0635	0.389195	1.4249	3.41349	1.96324	3.83553
AT3G23470	0.068309	0.001	0.266361	0.001	-6.094	1.96324	-6.094
AT2G47360	0.0934789	0.0383092	0.364507	0.001	-1.28695	1.96324	-6.54657
AT5G45580	0.119297	0.001	0.465181	0.196511	-6.89841	1.96324	0.720056
AT5G37840	0.110851	4.63372	0.432248	3.83458	5.38548	1.96324	5.11237
AT1G70460	0.0366798	0.240512	0.143028	0.0402805	2.71305	1.96324	0.135094
AT2G15020	0.835513	0.256805	3.23534	1.63435	-1.70199	1.95318	0.967984
AT4G37810	0.42606	0.209528	1.62444	0.187154	-1.02392	1.93081	-1.18683
AT4G36610	0.218036	0.0714838	0.831306	0.191551	-1.60888	1.93081	-0.186834
AT4G36010	5.774	5.19959	21.8895	6.50767	-0.151173	1.92259	0.172569
AT5G51950	0.0757249	0.001	0.284342	0.0277195	-6.2427	1.90879	-1.44987
AT2G06560	0.0287903	0.00786582	0.108106	0.001	-1.87191	1.90879	-4.84751
AT4G24380	2.95061	10.8144	10.9989	13.389	1.87387	1.89828	2.18196
AT1G02400	2.84388	34.78	10.5705	30.121	3.61233	1.89411	3.40484
AT4G36570	1.00209	0.308006	3.69043	0.275116	-1.70199	1.88077	-1.86491
AT1G29290	0.990537	32.678	3.64788	36.531	5.04397	1.88077	5.20477
AT1G28950	2.78359	5.13343	10.2512	3.05684	0.882975	1.88077	0.135094
AT5G10695	13.3165	127.05	48.9789	173.276	3.2541	1.87894	3.70178
AT2G37430	1.78945	32.7404	6.55255	42.7887	4.19348	1.87254	4.57964
AT1G13650	2.83531	0.138741	10.1575	0.41825	-4.35304	1.84096	-2.76107
AT1G61340	4.88472	35.6367	17.3919	46.9503	2.86702	1.83207	3.26478
AT1G65870	0.966932	4.32289	3.42765	7.72255	2.16051	1.82573	2.99759
Novel00105	1.1271	1.09177	3.99542	2.13791	-0.0459418	1.82573	0.92359
AT5G36925	11.4071	294.928	40.414	342.824	4.69236	1.82492	4.90946
AT1G65390	2.30408	61.751	8.14462	48.3561	4.7442	1.82166	4.39143
AT1G18300	7.10404	84.3714	25.0309	136.189	3.57004	1.817	4.26082
AT5G64750	1.1409	99.7204	4.0094	103.782	6.44964	1.81321	6.50723
AT1G56060	6.6653	87.2212	23.4013	113.201	3.70994	1.81185	4.08608
AT2G25735	15.7472	148.781	55.0774	153.908	3.24003	1.80637	3.2889
AT3G44260	15.1278	31.7878	52.6012	41.2145	1.07127	1.7979	1.44595
AT2G29380	0.038992	0.0319591	0.13515	0.128459	-0.28695	1.79331	1.72006
AT3G45095	0.0115316	0.160678	0.0399695	0.113972	3.80051	1.79331	3.30502
AT1G71760	0.107868	0.0884121	0.37388	0.0592284	-0.28695	1.79331	-0.864906
AT5G24900	0.0301291	0.0246948	0.10443	0.001	-0.28695	1.79331	-4.91308
AT3G61510	0.0341545	0.0279942	0.118383	0.0375073	-0.28695	1.79331	0.135094
AT1G29180	0.0375316	0.0307621	0.130088	0.0412158	-0.28695	1.79331	0.135094
AT5G14810	0.0465873	0.001	0.161476	0.0511605	-5.54187	1.79331	0.135094
AT3G18715	0.177676	0.001	0.615842	0.001	-7.47311	1.79331	-7.47311
AT4G12550	0.217531	1.66409	0.753983	1.43331	2.93544	1.79331	2.72006
AT4G15700	0.200419	0.739214	0.69467	1.32056	1.88298	1.79331	2.72006
AT4G24600	0.133612	0.32854	0.463113	0.733642	1.29801	1.79331	2.45702
AT2G05995	0.152063	0.186953	0.527064	0.33398	0.298013	1.79331	1.13509
AT5G33395	0.0297005	0.0243435	0.102945	0.130464	-0.28695	1.79331	2.13509
AT4G17220	0.0283077	0.464039	0.0981172	0.155433	4.03498	1.79331	2.45702
AT5G67620	0.158894	1.08529	0.550743	0.814296	2.77194	1.79331	2.35749
AT1G36630	0.00669759	0.00548957	0.0232145	0.0147101	-0.28695	1.79331	1.13509
AT4G14450	0.599543	15.3038	2.07807	12.6976	4.67388	1.79331	4.40455
AT3G02310	0.0354097	0.0580459	0.122733	0.0388856	0.71305	1.79331	0.135094
AT4G02320	0.0321803	0.026376	0.11154	0.001	-0.28695	1.79331	-5.0081
AT2G15750	0.178308	0.0974316	0.618034	0.001	-0.871912	1.79331	-7.47823
AT1G76470	0.0415117	3.70866	0.143884	4.83219	6.48123	1.79331	6.86301
AT1G47990	0.207473	1.74303	0.71912	1.36703	3.0706	1.79331	2.72006
AT1G80100	0.0825448	0.0676564	0.286108	0.001	-0.28695	1.79331	-6.3671
AT5G18720	0.0263293	0.001	0.0912598	0.001	-4.7186	1.79331	-4.7186
AT5G10670	0.0762628	0.001	0.264334	0.001	-6.25291	1.79331	-6.25291
AT3G55646	0.196104	2.49137	0.679716	3.01497	3.66725	1.79331	3.94245
AT2G17920	0.0635846	0.104232	0.22039	0.0349132	0.71305	1.79331	-0.864906
AT3G13525	0.582612	0.001	2.01939	0.639804	-9.18639	1.79331	0.135094
AT5G66562	0.596484	0.001	2.06747	0.001	-9.22034	1.79331	-9.22034
AT1G28820	2.08769	0.570381	7.23614	3.05684	-1.87191	1.79331	0.550131
AT5G04210	0.258271	0.352813	0.895193	0.378166	0.450016	1.79331	0.550131
AT4G34419	0.0708694	0.001	0.24564	0.001	-6.14709	1.79331	-6.14709
AT2G11300	0.0187097	0.214692	0.0648497	0.184917	3.52041	1.79331	3.30502
AT3G12460	0.0687307	0.450671	0.238227	0.377388	2.71305	1.79331	2.45702
AT4G03292	0.273796	0.0748041	0.949003	0.001	-1.87191	1.79331	-8.09696
AT4G09690	0.0482704	0.001	0.16731	0.001	-5.59307	1.79331	-5.59307
AT3G42180	0.0895526	0.917503	0.310398	1.08178	3.35691	1.79331	3.59453
AT1G67020	0.0253054	0.145188	0.0877108	0.0277895	2.52041	1.79331	0.135094
AT1G02310	0.0360465	0.147725	0.124941	0.039585	2.03498	1.79331	0.135094
AT1G64107	0.181539	0.59518	0.62923	0.001	1.71305	1.79331	-7.50413
AT3G48340	0.0821388	0.001	0.284701	0.0451009	-6.35999	1.79331	-0.864906
AT3G32040	0.122008	0.001	0.422892	0.001	-6.93083	1.79331	-6.93083
AT3G13435	0.140743	1.73037	0.48783	1.39103	3.61994	1.79331	3.30502
AT2G24760	0.020082	0.0493797	0.0696062	0.001	1.29801	1.79331	-4.32783
AT1G73600	0.027805	0.001	0.0963748	0.001	-4.79727	1.79331	-4.79727
AT5G05840	0.029508	0.0725573	0.102278	0.0648094	1.29801	1.79331	1.13509
AT4G26330	0.0223582	0.036651	0.0774955	0.0491059	0.71305	1.79331	1.13509
AT2G42110	0.100814	0.0826307	0.349432	0.001	-0.28695	1.79331	-6.65556
AT1G29200	0.0240888	0.001	0.083494	0.0529069	-4.59029	1.79331	1.13509
AT1G12490	0.0473132	0.001	0.163992	0.155873	-5.56417	1.79331	1.72006
AT1G28990	0.695898	0.570381	2.41205	0.76421	-0.28695	1.79331	0.135094
AT2G37210	0.190693	0.156299	0.660961	0.418825	-0.28695	1.79331	1.13509
AT3G20110	0.0269091	0.0220556	0.0932693	0.0591011	-0.28695	1.79331	1.13509
AT2G43880	0.0422824	0.001	0.146555	0.001	-5.40199	1.79331	-5.40199
AT2G27229	0.296477	0.001	1.02762	0.260465	-8.21178	1.79331	-0.186834
AT2G37610	0.103096	0.0845009	0.35734	0.113216	-0.28695	1.79331	0.135094
AT2G30900	0.0293525	0.001	0.101738	0.001	-4.87541	1.79331	-4.87541
AT4G17380	0.0600295	0.131206	0.208068	0.0659223	1.12809	1.79331	0.135094
AT2G14247	0.102673	0.001	0.355876	1.12752	-6.68192	1.79331	3.45702
AT3G52790	0.102673	0.001	0.355876	0.112752	-6.68192	1.79331	0.135094
AT1G67920	5.53921	63.4241	19.1267	80.0002	3.51728	1.78784	3.85225
AT3G19680	24.1075	14.9578	82.74	24.6063	-0.688587	1.7791	0.029545
AT5G64660	3.05834	39.3074	10.3749	43.697	3.68398	1.76228	3.83671
ATMG00560	0.429469	1.48625	1.44723	1.20527	1.79105	1.75267	1.48873
AT5G04950	1.04552	0.230716	3.51934	0.750717	-2.18003	1.75108	-0.477883
AT5G04340	12.3208	125.895	41.2816	211.974	3.35305	1.7444	4.10472
AT5G48570	0.776269	3.52833	2.58871	6.89727	2.18436	1.7376	3.1514
AT3G56100	0.130538	0.0178321	0.433603	0.001	-2.87191	1.73191	-7.02832
AT3G28510	0.163296	0.535371	0.542416	0.209213	1.71305	1.73191	0.357486
AT3G50060	7.05079	8.09068	23.3695	15.7278	0.198477	1.72877	1.15746
AT1G51820	0.282758	46.4906	0.931062	55.934	7.36123	1.71931	7.62802
AT1G03070	0.241585	0.316817	0.795487	0.21224	0.391122	1.71931	-0.186834
AT1G76890	0.381701	0.938565	1.25686	1.67668	1.29801	1.71931	2.13509
Novel00095	2.54662	85.9181	8.35789	126.861	5.07631	1.71456	5.63852
AT5G52400	0.128473	0.842409	0.41747	1.05814	2.71305	1.7002	3.04198
AT5G55090	0.446367	42.4089	1.45045	45.6688	6.56999	1.7002	6.67684
AT2G18980	0.185917	0.0761919	0.604131	0.102084	-1.28695	1.7002	-0.864906
AT4G22070	0.112721	1.06249	0.366284	0.804613	3.23661	1.7002	2.83553
AT2G32190	6.24171	115.143	20.2266	153.802	4.20534	1.69624	4.62299
AT5G59510	1.20637	3.42778	3.90264	2.73791	1.5066	1.69378	1.1824
AT2G17660	1.27877	0.285852	4.13014	0.127664	-2.16142	1.69143	-3.32434
AT1G65490	18.4653	43.5456	59.5111	69.1347	1.23771	1.68834	1.90459
AT1G61390	0.134072	0.32967	0.431513	0.294466	1.29801	1.6864	1.13509
AT1G56660	2.42131	43.8865	7.72491	43.2087	4.17991	1.67373	4.15746
AT2G35710	1.34138	6.30563	4.27331	3.81263	2.23292	1.67163	1.50706
AT1G70990	0.19271	0.94771	0.612289	1.12868	2.29801	1.66778	2.55013
AT2G23270	0.476431	8.39572	1.51374	11.8592	4.13931	1.66778	4.63759
AT4G30430	0.267463	1.31533	0.849796	1.6644	2.29801	1.66778	2.63759
AT1G67760	0.215659	0.001	0.685202	0.001	-7.7526	1.66778	-7.7526
AT1G69540	0.0976065	0.106669	0.31012	0.142917	0.128088	1.66778	0.550131
AT4G34400	0.101153	0.331635	0.32139	0.814609	1.71305	1.66778	3.00956
AT2G38060	0.175909	1.73017	0.558906	1.89957	3.29801	1.66778	3.43277
AT1G19380	26.7176	231.785	84.6533	214.16	3.11693	1.66378	3.00283
AT4G23493	0.447363	0.733347	1.39554	1.37558	0.71305	1.64131	1.62052
AT5G45850	0.146334	0.001	0.456486	0.001	-7.19312	1.64131	-7.19312
AT4G15400	0.161524	20.5205	0.503871	24.2301	6.98917	1.64131	7.22891
AT5G03130	0.845139	0.0989577	2.61547	0.001	-3.0943	1.62981	-9.72304
AT1G65060	0.852632	0.308314	2.62935	0.743556	-1.46752	1.62471	-0.197482
AT4G21070	0.149665	0.0817805	0.461115	0.0547857	-0.871912	1.62339	-1.44987
AT3G03130	0.558892	0.001	1.71924	0.122751	-9.12643	1.62113	-2.18683
AT3G54810	14.3587	39.5098	44.1488	51.1473	1.46028	1.62045	1.83273
AT5G10990	0.115715	0.142266	0.350945	0.0635371	0.298013	1.60067	-0.864906
AT1G26233	1.48458	0.001	4.50249	2.03789	-10.5358	1.60067	0.457022
Novel00019	0.0929586	1.25717	0.281928	1.07188	3.75744	1.60067	3.52741
AT4G26365	1.28473	6.84457	3.89639	0.705425	2.41349	1.60067	-0.864906
AT4G28530	0.0709196	0.001	0.215087	0.0778813	-6.14811	1.60067	0.135094
AT5G65320	0.085212	0.384134	0.258434	1.49723	2.17248	1.60067	4.13509
AT5G01360	0.0778627	0.0957283	0.236145	0.001	0.298013	1.60067	-6.28286
AT5G40020	0.107061	0.0877509	0.324699	0.0587854	-0.28695	1.60067	-0.864906
AT3G17380	0.0927006	0.227941	0.281145	0.254501	1.29801	1.60067	1.45702
AT3G62320	0.194204	0.159176	0.588989	0.426536	-0.28695	1.60067	1.13509
AT3G25655	0.187658	0.538337	0.569135	0.927356	1.52041	1.60067	2.30502
AT4G22610	0.558788	0.305334	1.69471	0.511368	-0.871912	1.60067	-0.127941
AT1G71866	0.0968206	0.001	0.293641	0.106325	-6.59724	1.60067	0.135094
AT5G05510	0.130311	0.001	0.395212	0.001	-7.02582	1.60067	-7.02582
AT4G37050	0.0650288	0.001	0.197221	0.107118	-6.02301	1.60067	0.720056
AT4G00960	0.268658	1.79831	0.814794	2.70444	2.7428	1.60067	3.33149
AT3G30340	0.160463	0.263042	0.486658	0.0440538	0.71305	1.60067	-1.86491
AT5G47990	0.168797	0.0691759	0.511934	0.308945	-1.28695	1.60067	0.872059
AT5G50300	0.0487163	0.139753	0.147748	0.213994	1.52041	1.60067	2.13509
AT1G19250	0.114853	2.65938	0.34833	1.95498	4.53323	1.60067	4.08929
AT3G28500	0.15781	0.258693	0.478611	0.519904	0.71305	1.60067	1.72006
AT5G49330	0.153108	0.001	0.464352	0.084069	-7.25841	1.60067	-0.864906
AT1G19230	0.0340501	0.362811	0.103268	0.224355	3.41349	1.60067	2.72006
AT2G23000	2.22614	0.0544661	6.70831	0.14595	-5.35304	1.59141	-3.931
AT4G04840	33.6788	7.60329	101.374	35.4276	-2.14715	1.58978	0.0730328
AT1G51090	7.31646	5.30075	21.8499	10.0433	-0.464948	1.57841	0.457022
AT5G26790	0.867196	0.0789758	2.58831	0.001	-3.45687	1.57758	-9.76021
AT1G27730	19.9774	262.999	59.5644	335.211	3.71861	1.57608	4.06863
AT5G55950	0.209143	0.0979545	0.621351	0.196863	-1.0943	1.57092	-0.0872986
AT1G66160	5.30265	49.819	15.7226	55.2608	3.23191	1.56805	3.38147
AT5G22250	7.67441	40.2441	22.7007	44.3892	2.39065	1.56461	2.53208
AT2G24310	0.21728	0.213707	0.640145	0.143165	-0.0239155	1.55885	-0.601872
AT4G14723	0.336725	0.001	0.992052	0.0739558	-8.39543	1.55885	-2.18683
AT3G23250	2.75539	57.1141	8.10532	75.3284	4.37352	1.55661	4.77286
AT1G19020	30.7309	405.199	90.3071	536.397	3.72087	1.55515	4.12554
AT5G24110	1.63258	26.7305	4.78293	28.6855	4.03326	1.55074	4.13509
AT2G35658	1.55665	10.3665	4.55245	8.44044	2.73542	1.5482	2.43887
AT2G14560	16.422	60.8232	47.7777	66.4156	1.889	1.54071	2.0159
AT5G45630	1.36207	6.69838	3.96232	10.3636	2.29801	1.54054	2.92765
AT4G29780	5.4947	18.323	15.9797	17.6339	1.73754	1.54012	1.68223
AT4G31950	0.542535	10.0445	1.57628	11.6004	4.21055	1.53874	4.41832
AT4G22880	1.04051	0.131206	3.01699	0.001	-2.98739	1.53581	-10.0231
AT3G27510	0.0708026	0.0580322	0.204507	0.0518353	-0.28695	1.53028	-0.449869
AT3G23180	0.200955	0.384321	0.580439	0.441362	0.935443	1.53028	1.13509
AT3G47220	0.0730389	0.558741	0.210966	0.534724	2.93544	1.53028	2.87206
AT1G07120	0.116162	0.0952104	0.335524	0.0850435	-0.28695	1.53028	-0.449869
AT1G57590	0.302849	0.137903	0.874752	0.295625	-1.13495	1.53028	-0.0348312
AT3G59550	0.18242	0.001	0.526904	0.001	-7.51112	1.53028	-7.51112
AT2G07704	0.207616	0.226892	0.599681	0.0759988	0.128088	1.53028	-1.44987
AT2G37960	0.086937	0.0237521	0.25111	0.0636474	-1.87191	1.53028	-0.449869
Novel00124	0.165909	0.634596	0.479215	0.668051	1.93544	1.53028	2.00956
AT5G40630	0.187658	0.001	0.542033	0.001	-7.55196	1.53028	-7.55196
AT2G32140	0.815026	9.25687	2.35413	8.95032	3.50561	1.53028	3.45702
AT4G00910	0.100612	0.109953	0.290608	0.184147	0.128088	1.53028	0.872059
AT5G09520	0.266042	0.290743	0.76844	0.584317	0.128088	1.53028	1.13509
AT4G33280	0.141539	0.0773398	0.408822	0.207243	-0.871912	1.53028	0.550131
AT1G32920	56.7718	223.635	163.776	283.88	1.9779	1.52848	2.32203
AT1G08290	0.19928	1.19002	0.56738	1.53189	2.57812	1.50952	2.94245
AT4G35480	9.51645	87.6325	27.0734	78.5685	3.20297	1.50838	3.04546
AT1G72980	0.241178	0.001	0.679205	0.001	-7.91395	1.49375	-7.91395
AT1G33760	0.277973	0.398713	0.782828	0.228945	0.520405	1.49375	-0.279944
AT3G03830	0.396869	0.001	1.11766	0.108957	-8.63252	1.49375	-1.86491
AT1G16150	0.085649	11.2146	0.241205	8.25347	7.03272	1.49375	6.59042
AT4G04810	1.19061	1.30115	3.35299	0.65374	0.128088	1.49375	-0.864906
AT2G30020	5.18201	13.7966	14.5858	15.306	1.41272	1.49298	1.56252
AT5G25190	2.45841	1.29535	6.89801	2.24978	-0.92438	1.48846	-0.127941
AT1G66090	3.22216	38.2944	9.01842	48.1231	3.57103	1.48484	3.90063
AT3G57260	1.40405	1.97282	3.92803	4.62564	0.490658	1.48421	1.72006
AT5G54569	0.374537	0.341092	1.04576	0.502703	-0.134947	1.48137	0.4246
AT4G25810	4.44963	33.4694	12.4106	27.2825	2.91109	1.47981	2.61622
AT5G08150	7.10602	4.04137	19.7921	3.26476	-0.814197	1.47781	-1.12206
AT3G04640	17.9765	129.535	50.0454	174.394	2.84916	1.47713	3.27817
AT5G37770	26.1643	51.9508	72.8338	65.3669	0.989547	1.47701	1.32096
AT1G36622	6.86619	205.565	19.0552	291.826	4.90394	1.4726	5.40946
AT3G23175	0.265948	0.741132	0.737442	0.759343	1.47858	1.47138	1.51361
AT1G23790	0.137877	0.001	0.382317	0.0302824	-7.10724	1.47138	-2.18683
AT2G26520	0.273497	0.001	0.758373	0.180207	-8.09538	1.47138	-0.601872
AT1G73270	0.184344	0.362626	0.511163	0.161952	0.976085	1.47138	-0.186834
AT2G48075	0.294041	0.001	0.81534	0.193743	-8.19988	1.47138	-0.601872
AT2G32160	0.664518	1.90631	1.84263	1.27706	1.52041	1.47138	0.942449
AT5G41160	0.279135	0.762627	0.765943	0.561982	1.45002	1.45628	1.00956
AT5G22540	0.203677	2.89364	0.558889	2.75861	3.82853	1.45628	3.75958
AT1G20065	0.625006	0.256138	1.71501	0.114393	-1.28695	1.45628	-2.44987
AT2G25810	0.3008	0.105662	0.819186	0.283138	-1.50934	1.44539	-0.0872986
AT2G14070	0.593456	0.001	1.61619	0.465509	-9.213	1.44539	-0.350333
AT4G15975	0.87094	5.12293	2.35286	2.47548	2.55632	1.43377	1.50706
AT2G33580	1.99165	12.8943	5.37136	12.1891	2.6947	1.43132	2.61356
AT5G64905	1.95882	82.8954	5.27077	85.0255	5.40323	1.42803	5.43984
AT4G01575	0.67709	1.10993	1.81881	0.594845	0.71305	1.42558	-0.186834
AT3G21050	0.396712	0.0650316	1.06566	0.0435654	-2.60888	1.42558	-3.18683
AT3G53600	1.13874	47.6787	3.04247	50.4379	5.38783	1.4178	5.46899
AT3G03840	0.895957	0.001	2.38882	0.0756852	-9.80729	1.4148	-3.56535
AT5G41080	15.078	233.107	40.1893	224.498	3.95048	1.41437	3.89619
AT5G01380	0.553643	7.97363	1.4735	10.2924	3.84821	1.41222	4.21648
AT2G07674	0.927864	2.55313	2.46948	2.76571	1.46028	1.41222	1.57567
AT3G21710	0.703717	1.53811	1.87001	2.16383	1.12809	1.40998	1.62052
AT1G33800	0.618067	1.28336	1.64241	1.26698	1.05409	1.40998	1.03556
AT5G57510	2.03988	40.545	5.4133	49.8429	4.31296	1.40802	4.61083
AT1G29440	2.66337	0.545747	7.06786	0.639804	-2.28695	1.40802	-2.05755
AT1G14880	3.66779	20.829	9.59144	16.8306	2.50561	1.38684	2.1981
AT3G61330	0.0123441	0.0303529	0.0320893	0.001	1.29801	1.37827	-3.62575
AT5G17847	0.388408	0.318352	1.00969	1.70614	-0.28695	1.37827	2.13509
AT2G29430	0.105706	1.55952	0.27479	1.85732	3.88298	1.37827	4.13509
AT3G20940	0.0581261	0.001	0.151103	0.031916	-5.86111	1.37827	-0.864906
AT1G48690	0.068449	0.001	0.177938	0.001	-6.09696	1.37827	-6.09696
AT1G65130	0.077322	0.001	0.201004	0.101895	-6.27281	1.37827	0.398128
AT4G31960	0.0742291	1.76438	0.192964	1.5488	4.57103	1.37827	4.38302
AT2G03580	0.115183	0.001	0.299427	0.37947	-6.84779	1.37827	1.72006
AT5G35110	0.147801	0.001	0.38422	0.16231	-7.20752	1.37827	0.135094
AT2G02498	0.112595	0.001	0.292698	0.001	-6.815	1.37827	-6.815
AT2G40180	0.07673	8.64743	0.199465	8.59473	6.81634	1.37827	6.80752
AT5G25020	0.185573	1.21681	0.48241	1.08688	2.71305	1.37827	2.55013
AT2G37000	0.105484	0.216144	0.274212	0.0579191	1.03498	1.37827	-0.864906
AT5G24660	2.25291	2.95449	5.85659	4.25539	0.391122	1.37827	0.917502
AT5G33382	0.0630379	0.0430567	0.163872	0.069226	-0.549984	1.37827	0.135094
AT3G12955	0.0778023	0.001	0.202252	0.0854397	-6.28174	1.37827	0.135094
AT1G43000	0.0769657	2.46026	0.200078	1.09877	4.99845	1.37827	3.83553
AT5G57520	0.0695898	0.171114	0.180904	0.076421	1.29801	1.37827	0.135094
AT4G05071	0.695898	0.855572	1.80904	1.14632	0.298013	1.37827	0.720056
AT4G14390	0.024031	0.216663	0.0624703	0.23751	3.17248	1.37827	3.30502
AT1G64940	0.0978607	0.668415	0.254396	1.11049	2.77194	1.37827	3.50433
AT1G02810	0.131439	0.215464	0.341686	0.115474	0.71305	1.37827	-0.186834
AT3G09080	0.0487874	0.0666463	0.126826	0.0357177	0.450016	1.37827	-0.449869
AT2G44400	0.113616	1.39685	0.295353	1.622	3.61994	1.37827	3.83553
AT5G64910	0.0324722	0.133077	0.0844139	0.0356598	2.03498	1.37827	0.135094
AT1G44180	0.0942999	0.128819	0.245139	0.138076	0.450016	1.37827	0.550131
AT5G01060	0.0668062	0.001	0.173667	0.001	-6.06191	1.37827	-6.06191
AT2G44460	0.0256947	0.0210602	0.0667952	0.028217	-0.28695	1.37827	0.135094
AT1G29950	0.0699786	0.0573568	0.181914	0.102464	-0.28695	1.37827	0.550131
AT5G24860	0.0745605	0.0611123	0.193825	0.655037	-0.28695	1.37827	3.13509
AT2G07681	0.0218702	0.179256	0.0568532	0.144103	3.03498	1.37827	2.72006
AT3G01513	0.244115	0.850361	0.634595	0.871256	1.80051	1.37827	1.83553
AT3G56705	0.0909341	0.59626	0.236389	0.399442	2.71305	1.37827	2.13509
AT1G66370	0.0676176	0.277108	0.175777	0.668297	2.03498	1.37827	3.30502
AT1G34040	0.109399	0.209223	0.28439	0.120138	0.935443	1.37827	0.135094
AT2G12480	0.0300208	0.001	0.0780411	0.001	-4.90789	1.37827	-4.90789
AT5G46830	0.0326202	0.001	0.0847986	0.001	-5.02769	1.37827	-5.02769
AT1G75050	0.0676176	0.001	0.175777	0.222766	-6.07933	1.37827	1.72006
AT2G26410	0.0293353	0.28853	0.0762591	0.0966449	3.29801	1.37827	1.72006
AT5G60408	0.243227	1.3955	0.632285	2.67103	2.52041	1.37827	3.45702
AT1G02940	0.0649866	0.266326	0.168937	0.35683	2.03498	1.37827	2.45702
AT2G30560	0.0971021	0.0795881	0.252424	0.213268	-0.28695	1.37827	1.13509
AT5G60150	0.101787	0.001	0.264603	0.0279447	-6.66941	1.37827	-1.86491
AT4G15690	0.0837871	0.686746	0.21781	0.92012	3.03498	1.37827	3.45702
AT1G74810	0.268592	1.32088	0.698225	3.1641	2.29801	1.37827	3.55831
AT2G26480	0.0681233	0.27918	0.177091	0.561079	2.03498	1.37827	3.04198
AT3G59510	0.0795312	0.293339	0.206747	0.349353	1.88298	1.37827	2.13509
AT3G45530	0.0237463	0.0583897	0.0617301	0.0260773	1.29801	1.37827	0.135094
AT1G33840	0.0723011	0.177781	0.187952	0.001	1.29801	1.37827	-6.17595
AT1G48580	0.166461	0.354735	0.432726	0.001	1.09156	1.37827	-7.37904
AT1G50580	0.0371972	0.0609762	0.0966968	0.0408487	0.71305	1.37827	0.135094
AT4G12410	0.394525	0.452712	1.0256	1.38641	0.198477	1.37827	1.81317
AT4G03295	2.63709	2.16144	6.8553	1.44798	-0.28695	1.37827	-0.864906
AT3G03776	0.093829	0.0769053	0.243915	0.10304	-0.28695	1.37827	0.135094
AT1G05280	0.03347	0.001	0.0870078	0.001	-5.0648	1.37827	-5.0648
AT4G31615	0.0342245	0.001	0.088969	0.0375841	-5.09696	1.37827	0.135094
AT5G15900	0.0762628	0.001	0.198251	0.001	-6.25291	1.37827	-6.25291
AT2G27930	0.0879029	0.001	0.22851	0.0965318	-6.45784	1.37827	0.135094
AT1G49952	0.110606	0.001	0.287529	0.001	-6.78929	1.37827	-6.78929
AT1G70260	0.445223	0.001	1.15739	0.0752196	-8.79838	1.37827	-2.56535
AT1G10585	0.329203	15.7038	0.855786	24.9448	5.576	1.37827	6.24362
AT3G25180	0.0848752	0.278266	0.220639	0.776724	1.71305	1.37827	3.19399
AT5G39420	0.0215134	0.0176331	0.0559256	0.001	-0.28695	1.37827	-4.42716
AT5G43530	0.0130685	0.001	0.0339725	0.001	-3.70802	1.37827	-3.70802
AT3G20360	0.0379581	0.0622234	0.0986747	0.0833684	0.71305	1.37827	1.13509
AT3G55150	0.0975273	34.9723	0.253529	27.4446	8.48619	1.37827	8.1365
AT2G07689	0.0776816	0.001	0.201939	0.170614	-6.2795	1.37827	1.13509
AT1G60740	0.0740098	2.18379	0.192394	3.41355	4.88298	1.37827	5.52741
AT1G67025	0.0336951	0.4695	0.0875929	0.185014	3.80051	1.37827	2.45702
AT4G28280	0.262328	2.63391	0.68194	5.11341	3.32776	1.37827	4.28484
AT1G06225	0.198828	1.14076	0.516867	0.873383	2.52041	1.37827	2.13509
AT3G17220	0.287958	1.57347	0.748567	1.89735	2.45002	1.37827	2.72006
AT5G45770	0.407054	0.363965	1.05817	0.081275	-0.161419	1.37827	-2.32434
AT3G57645	0.116117	0.0475868	0.301855	0.001	-1.28695	1.37827	-6.85944
AT4G02960	0.0225849	0.00925568	0.0587111	0.012401	-1.28695	1.37827	-0.864906
AT1G07340	0.0297181	0.001	0.0772542	0.001	-4.89327	1.37827	-4.89327
AT3G13405	0.262328	0.001	0.68194	0.288079	-8.03523	1.37827	0.135094
AT5G42290	0.0954375	1.79914	0.248096	1.6769	4.23661	1.37827	4.13509
AT3G56825	0.170231	0.697635	0.442528	0.685453	2.03498	1.37827	2.00956
AT5G22570	0.246578	0.970097	0.640997	1.29976	1.97608	1.37827	2.39813
AT5G09570	0.288372	0.590898	0.749644	0.15834	1.03498	1.37827	-0.864906
AT4G01160	0.033007	0.0541073	0.0858041	0.0362471	0.71305	1.37827	0.135094
AT4G15480	0.0291985	1.12481	0.0759036	2.50105	5.26764	1.37827	6.4205
AT5G01490	0.0340385	1.00437	0.0884855	1.04664	4.88298	1.37827	4.94245
AT3G58380	0.0405378	1.03001	0.105381	0.62324	4.66725	1.37827	3.94245
AT2G31345	0.35223	5.77398	0.915646	5.70539	4.03498	1.37827	4.01774
AT3G10815	0.414578	5.09702	1.07772	9.75588	3.61994	1.37827	4.55656
AT5G21960	0.529648	2.56129	1.37686	3.37351	2.27377	1.37827	2.67115
AT3G26430	0.0316918	0.0909146	0.082385	0.139211	1.52041	1.37827	2.13509
AT5G10230	0.085212	0.174606	0.221515	0.0467884	1.03498	1.37827	-0.864906
AT1G35530	0.0835277	0.0978029	0.217136	0.0524155	0.227623	1.37827	-0.672261
AT2G25820	0.0549996	0.0450795	0.142975	0.001	-0.28695	1.37827	-5.78135
AT4G31710	0.0371558	0.0152271	0.0965893	0.0204016	-1.28695	1.37827	-0.864906
AT5G35770	0.0279446	0.001	0.072644	0.0306878	-4.8045	1.37827	0.135094
AT4G04221	0.0817368	0.001	0.212481	0.001	-6.35291	1.37827	-6.35291
Novel00121	0.577021	17.8931	1.50001	19.8548	4.95464	1.37827	5.10472
AT4G28460	1.19079	11.7121	3.09554	12.6744	3.29801	1.37827	3.41193
AT1G56320	0.071476	0.527257	0.185807	1.41286	2.88298	1.37827	4.30502
AT5G24140	0.085649	0.421205	0.222651	1.28544	2.29801	1.37827	3.90768
AT3G20450	0.0919352	0.301412	0.238992	0.20192	1.71305	1.37827	1.13509
AT3G58780	0.0350873	0.0575174	0.0912119	0.001	0.71305	1.37827	-5.13288
AT3G60270	0.0888381	0.145629	0.230941	0.001	0.71305	1.37827	-6.47311
AT5G61120	0.0302564	0.0247992	0.0786537	0.001	-0.28695	1.37827	-4.91917
ATMG01100	0.315124	0.129143	0.819186	0.173029	-1.28695	1.37827	-0.864906
AT4G33810	0.0315124	0.001	0.0819186	0.001	-4.97785	1.37827	-4.97785
AT3G30460	0.150239	0.001	0.390557	0.001	-7.23111	1.37827	-7.23111
AT3G44326	0.080814	0.29807	0.210082	0.266241	1.88298	1.37827	1.72006
AT2G15800	0.026137	0.0428455	0.067945	0.0287027	0.71305	1.37827	0.135094
AT3G18180	0.0354598	0.001	0.0921802	0.001	-5.14811	1.37827	-5.14811
AT2G47520	0.732524	4.44297	1.90425	8.9292	2.60058	1.37827	3.60758
AT3G47870	0.0405706	0.099759	0.105466	0.222766	1.29801	1.37827	2.45702
AT1G68550	0.027305	0.0671402	0.0709813	0.0599707	1.29801	1.37827	1.13509
AT5G28773	0.0588083	0.241006	0.152876	0.0645812	2.03498	1.37827	0.135094
AT3G57210	0.0407024	0.166805	0.105809	0.0893959	2.03498	1.37827	1.13509
AT2G07683	0.067481	0.221239	0.175422	0.296421	1.71305	1.37827	2.13509
AT1G12950	0.192288	0.18012	0.499865	0.211163	-0.0943048	1.37827	0.135094
AT4G04760	0.0713742	0.0585006	0.185542	0.001	-0.28695	1.37827	-6.15733
AT5G24510	0.544616	0.357108	1.41577	1.07654	-0.608878	1.37827	0.983091
AT1G09880	0.0264265	0.001	0.0686976	0.0580413	-4.72391	1.37827	1.13509
AT4G24265	0.16509	0.001	0.429162	0.001	-7.3671	1.37827	-7.3671
AT1G05700	0.117479	2.66401	0.305394	1.74165	4.50313	1.37827	3.88998
AT1G32570	0.109879	0.18012	0.285637	0.24133	0.71305	1.37827	1.13509
AT4G29370	0.0440674	0.001	0.114556	0.001	-5.46164	1.37827	-5.46164
AT1G49830	0.0665401	0.001	0.172976	0.001	-6.05615	1.37827	-6.05615
AT5G36280	0.219757	0.001	0.571275	0.001	-7.77977	1.37827	-7.77977
AT5G42330	0.491825	1.9148	1.27853	1.35026	1.96098	1.37827	1.45702
AT3G13130	0.119439	0.195792	0.31049	0.0655818	0.71305	1.37827	-0.864906
AT4G33355	0.145231	0.178554	0.377538	0.0797437	0.298013	1.37827	-0.864906
AT1G29110	0.0997108	0.0408631	0.259205	0.0547494	-1.28695	1.37827	-0.864906
AT2G23670	0.0706695	0.001	0.18371	0.001	-6.14302	1.37827	-6.14302
AT3G14362	0.067709	0.110993	0.176014	0.001	0.71305	1.37827	-6.08128
AT3G07120	0.0792795	0.22743	0.206093	0.043531	1.52041	1.37827	-0.864906
AT1G75720	0.140743	0.115358	0.365872	0.0772797	-0.28695	1.37827	-0.864906
AT5G60880	0.471069	0.001	1.22458	0.188113	-8.8798	1.37827	-1.32434
AT3G14225	0.044184	0.688079	0.114859	0.582256	3.96098	1.37827	3.72006
AT3G01600	0.115007	0.219948	0.298968	0.378889	0.935443	1.37827	1.72006
AT4G16740	0.161524	0.0794341	0.419892	0.001	-1.02392	1.37827	-7.3356
AT1G35255	0.0552422	0.0905566	0.143606	0.001	0.71305	1.37827	-5.7877
AT5G26310	0.058912	0.001	0.153146	0.001	-5.88049	1.37827	-5.88049
AT3G60966	0.477642	6.7728	1.24166	5.50756	3.82575	1.37827	3.52741
AT5G35425	0.113103	0.092703	0.294019	0.001	-0.28695	1.37827	-6.82149
AT1G49390	0.0434936	0.0712976	0.113065	0.0955263	0.71305	1.37827	1.13509
AT2G09800	0.0194884	0.02396	0.0506615	0.001	0.298013	1.37827	-4.28454
AT3G27730	0.0135345	0.0110933	0.0351838	0.001	-0.28695	1.37827	-3.75857
AT5G50290	0.122206	0.133553	0.317684	0.0894685	0.128088	1.37827	-0.449869
AT3G14540	0.0505087	0.001	0.131301	0.0277334	-5.65846	1.37827	-0.864906
AT4G35985	1.63668	4.8476	4.22243	4.57505	1.5665	1.3673	1.48302
AT1G55205	3.2897	3.11117	8.47872	2.59368	-0.080499	1.36589	-0.342953
AT5G60930	0.322424	0.539109	0.826988	0.509867	0.741619	1.35891	0.661163
AT2G47440	18.0627	8.31616	46.2824	7.73075	-1.11903	1.35745	-1.22434
AT1G76600	17.364	287.601	44.3233	353.228	4.04989	1.35196	4.34643
AT1G29640	0.963551	7.00252	2.44916	14.7434	2.86144	1.34585	3.93556
AT4G22710	1.62623	8.80181	4.13031	5.6963	2.43627	1.34472	1.80849
AT1G50040	6.30189	4.70723	16.0056	7.09096	-0.420904	1.34472	0.170198
AT5G54610	2.71857	15.7523	6.90351	23.3444	2.53465	1.34448	3.10216
AT1G69900	3.15942	39.6965	8.01988	35.2671	3.65128	1.34392	3.48059
AT4G27657	8.79215	23.4423	22.2133	36.527	1.41483	1.33713	2.05468
AT1G80840	7.84065	103.511	19.801	89.6946	3.72266	1.33653	3.51598
AT5G26010	0.494306	0.699804	1.24604	0.838918	0.501546	1.33388	0.763125
AT4G28290	8.74554	77.0575	22.0242	147.662	3.13931	1.33247	4.07761
AT3G11340	1.4152	158.001	3.56211	165.735	6.80278	1.33173	6.87174
AT5G01900	0.513367	6.77444	1.29005	5.97587	3.72204	1.32936	3.54109
AT3G06145	4.13519	1.75116	10.3914	2.19487	-1.23964	1.32936	-0.913816
AT5G05365	0.880746	0.24063	2.20476	1.07467	-1.87191	1.32383	0.287097
AT2G20560	3.254	8.51748	8.1255	9.99024	1.38821	1.32024	1.6183
AT3G19580	5.42841	36.2638	13.5287	35.6094	2.73993	1.31743	2.71366
AT3G45960	0.394137	0.888381	0.981896	0.811551	1.17248	1.31687	1.04198
AT2G44190	0.200993	0.070603	0.497615	0.126128	-1.50934	1.30788	-0.672261
AT5G55570	0.945371	0.221388	2.34053	1.33479	-2.0943	1.30788	0.497664
AT5G66690	1.02314	1.0782	2.53307	1.25199	0.0756202	1.30788	0.291213
AT5G09800	0.250166	4.30593	0.619356	3.02196	4.10537	1.30788	3.59453
AT2G29750	0.356074	0.854703	0.881561	1.14515	1.26325	1.30788	1.68529
AT5G43620	1.1495	4.37831	2.84172	6.42308	1.92937	1.30576	2.48226
AT4G23800	1.51832	0.126987	3.73219	0.204168	-3.57973	1.29754	-2.89465
AT1G21326	1.25262	10.2098	3.07536	8.55916	3.02694	1.29581	2.77252
AT1G78030	0.383944	0.367142	0.94264	0.491906	-0.0645575	1.29581	0.357486
AT2G25780	0.508677	2.08464	1.24888	1.76893	2.03498	1.29581	1.79806
AT1G11190	0.235972	0.32235	0.579346	0.302325	0.450016	1.29581	0.357486
AT5G52220	0.671045	0.0916684	1.64752	0.12282	-2.87191	1.29581	-2.44987
AT5G01870	1.09319	1.12002	2.68395	0.400168	0.0349782	1.29581	-1.44987
AT1G66500	2.43518	13.917	5.95464	15.4226	2.51475	1.28999	2.66295
AT4G01360	0.795312	13.7188	1.94217	11.751	4.10849	1.28808	3.88512
AT1G58807	0.944338	4.04953	2.3007	3.42674	2.10038	1.2847	1.85946
AT1G59860	2.15728	8.84091	5.24621	14.2143	2.03498	1.28206	2.72006
AT3G43840	0.982444	0.805244	2.38367	1.29466	-0.28695	1.27874	0.398128
AT3G43250	0.334031	6.51603	0.810448	4.47522	4.28594	1.27874	3.7439
AT3G09520	0.398288	7.35601	0.966353	11.8677	4.20704	1.27874	4.89709
AT4G05110	0.175929	0.0865185	0.426851	0.0772797	-1.02392	1.27874	-1.18683
AT5G35735	52.5768	457.792	127.414	502.244	3.12219	1.27703	3.25589
AT1G18980	0.569371	5.34084	1.37048	10.2821	3.22963	1.26724	4.17462
AT5G12880	1.46703	20.9037	3.52029	24.7852	3.83279	1.2628	4.07851
AT4G35180	0.384284	40.6313	0.922128	42.1033	6.72428	1.2628	6.77562
AT3G05320	1.03952	5.02693	2.49212	5.55559	2.27377	1.26146	2.41803
AT4G32800	3.71696	4.05191	8.88951	2.65319	0.124476	1.25798	-0.486395
AT3G12870	1.61368	0.001	3.84529	0.177208	-10.6561	1.25274	-3.18683
AT1G68450	0.542405	3.05644	1.29252	4.39292	2.49441	1.25274	3.01774
AT1G44830	0.278359	0.001	0.663313	0.076421	-8.1208	1.25274	-1.86491
AT3G27500	0.0891146	0.127822	0.212355	0.0489312	0.520405	1.25274	-0.864906
AT1G78090	0.143156	0.117336	0.341133	0.001	-0.28695	1.25274	-7.16145
AT1G06080	0.328555	0.001	0.782927	0.0902019	-8.35999	1.25274	-1.86491
AT1G47760	0.361115	0.369977	0.860515	0.198282	0.0349782	1.25274	-0.864906
AT1G72720	0.312666	0.384407	0.745063	0.429198	0.298013	1.25274	0.457022
AT4G13130	0.0820379	0.0336205	0.195491	0.112614	-1.28695	1.25274	0.457022
AT1G12370	0.472407	0.4356	1.12572	1.10241	-0.117025	1.25274	1.22256
AT5G25240	11.4066	3.04716	27.0898	8.72205	-1.90433	1.24788	-0.387133
AT3G50260	12.6023	161.425	29.859	184.725	3.67911	1.24448	3.87363
AT3G23230	3.5789	11.9291	8.47663	7.99146	1.7369	1.24397	1.15894
AT4G28085	8.2625	61.2105	19.5514	58.0477	2.88913	1.24262	2.81259
AT4G27280	23.4324	116.224	55.43	173.178	2.31033	1.24216	2.88568
AT3G23170	16.0284	14.2236	37.8941	26.4721	-0.172347	1.24134	0.723838
AT5G02220	1.25262	1.30669	2.96024	1.50063	0.0609734	1.24077	0.260625
AT1G42980	0.506108	9.31465	1.19606	11.3684	4.20199	1.24077	4.48944
AT4G20230	0.281487	0.104871	0.665223	0.140509	-1.42445	1.24077	-1.00241
AT5G11510	0.379842	0.537754	0.897661	0.530892	0.501546	1.24077	0.483017
AT3G52630	4.26423	0.476605	10.0774	0.532139	-3.16142	1.24077	-3.00241
AT2G39560	1.55096	0.353116	3.65852	0.662359	-2.13495	1.2381	-1.22748
AT5G23350	0.927047	3.58209	2.18041	3.53893	1.95009	1.23388	1.9326
AT1G21810	0.169764	0.0397555	0.399284	0.001	-2.0943	1.23388	-7.40739
AT4G02110	0.085649	0.15043	0.201446	0.12093	0.812586	1.23388	0.497664
AT3G48640	1.03921	36.8086	2.44421	47.1976	5.14649	1.23388	5.50516
AT4G05190	0.383944	0.001	0.901053	0.0175681	-8.58475	1.23072	-4.44987
AT4G11280	8.71758	57.1852	20.4329	64.4709	2.71364	1.2289	2.88665
AT1G32928	13.3835	65.9547	31.3123	93.5118	2.30102	1.22627	2.80469
AT3G29590	0.371146	0.001	0.868337	0.001	-8.53584	1.22627	-8.53584
AT4G08040	1.19556	0.445417	2.794	0.636566	-1.42445	1.22465	-0.9093
AT3G48240	1.82568	1.28855	4.26259	2.56181	-0.502679	1.2233	0.488731
AT2G29440	0.977652	6.51069	2.27674	9.93101	2.73542	1.21958	3.34455
AT5G01100	2.0771	41.7797	4.83022	43.3854	4.33016	1.21752	4.38457
AT1G04020	0.46006	0.05142	1.06911	0.0229646	-3.16142	1.21652	-4.32434
AT4G21230	0.147801	0.424	0.341529	0.486931	1.52041	1.20835	1.72006
AT3G27130	0.136525	0.186501	0.315472	0.0999512	0.450016	1.20835	-0.449869
Novel00028	0.75157	0.001	1.73667	0.001	-9.55376	1.20835	-9.55376
ATMG00940	0.303665	1.24447	0.701687	1.22274	2.03498	1.20835	2.00956
AT1G28830	2.08769	0.570381	4.8241	0.001	-1.87191	1.20835	-11.0277
AT1G29380	0.450379	0.369146	1.0407	0.412158	-0.28695	1.20835	-0.127941
AT2G25095	7.33239	4.5074	16.9432	6.71014	-0.701987	1.20835	-0.127941
AT5G10680	0.207044	0.001	0.478423	0.001	-7.69379	1.20835	-7.69379
AT5G17150	0.180017	0.245913	0.41597	0.395376	0.450016	1.20835	1.13509
AT2G01300	3.12689	5.61397	7.22539	6.37713	0.844295	1.20835	1.02818
AT1G07500	0.668062	0.91261	1.54371	1.71183	0.450016	1.20835	1.35749
AT1G09090	0.0564242	0.231236	0.130381	0.185889	2.03498	1.20835	1.72006
AT2G35210	0.0982444	0.107366	0.227016	0.001	0.128088	1.20835	-6.6183
AT2G01430	0.181539	0.793574	0.419487	0.465172	2.12809	1.20835	1.35749
AT5G10260	0.179372	0.098013	0.414481	0.26264	-0.871912	1.20835	0.550131
AT3G04050	0.294157	0.321467	0.679716	0.646064	0.128088	1.20835	1.13509
AT4G38530	0.248316	0.203528	0.573791	0.0908973	-0.28695	1.20835	-1.44987
AT3G02885	0.234866	0.001	0.542711	0.257921	-7.87569	1.20835	0.135094
AT2G14960	0.072968	0.0199357	0.168609	0.001	-1.87191	1.20835	-6.18919
AT5G03860	0.078905	0.237135	0.182328	0.115534	1.58752	1.20835	0.550131
AT3G48300	0.103522	0.226267	0.239211	0.265263	1.12809	1.20835	1.35749
AT5G51480	0.132669	0.235603	0.306562	0.0242821	0.828527	1.20835	-2.44987
AT1G68360	1.02254	0.782237	2.36282	1.79667	-0.386486	1.20835	0.813166
AT4G37240	6.88133	1.88005	15.7145	2.04664	-1.87191	1.19134	-1.74943
AT4G18950	11.2876	144.594	25.758	181.391	3.6792	1.19028	4.0063
AT2G30040	3.74069	19.8868	8.53469	27.3985	2.41043	1.19003	2.87272
AT4G16880	7.48284	3.19091	17.0425	6.77379	-1.22962	1.18748	-0.143622
AT3G62740	0.265631	0.10886	0.604211	0.0729266	-1.28695	1.18563	-1.86491
AT5G40540	1.74134	5.52054	3.95734	3.71632	1.66461	1.18433	1.09367
AT5G67080	2.32369	86.0631	5.24358	103.188	5.2109	1.17413	5.47272
AT3G55700	0.160181	4.04372	0.360882	5.27716	4.65791	1.17182	5.04198
AT1G02335	0.30111	0.296159	0.678389	0.661336	-0.0239155	1.17182	1.13509
AT2G01913	0.967271	1.32135	2.17923	0.283259	0.450016	1.17182	-1.7718
AT5G14110	0.434183	0.854089	0.978196	1.23969	0.976085	1.17182	1.51361
AT1G78120	0.427514	0.210243	0.963173	0.0625974	-1.02392	1.17182	-2.7718
AT3G56980	0.297181	0.0974316	0.669537	0.261083	-1.60888	1.17182	-0.186834
AT1G24095	1.27949	8.64136	2.88263	10.6224	2.75569	1.17182	3.05348
AT3G60900	0.266514	0.001	0.600446	0.001	-8.05807	1.17182	-8.05807
AT2G29170	9.52911	4.53505	21.4421	10.2957	-1.07122	1.17003	0.111635
AT1G76955	4.03804	1.21581	9.06898	1.08598	-1.73173	1.16729	-1.89465
AT3G44716	1.36285	0.854203	3.05655	1.32056	-0.673973	1.16528	-0.0454784
AT5G67210	1.69917	5.29902	3.80661	9.14777	1.6409	1.16368	2.42859
AT4G29610	0.681696	0.186247	1.52599	0.187154	-1.87191	1.16254	-1.86491
AT2G31945	11.3791	101.315	25.4458	129.194	3.15439	1.16104	3.50508
AT2G23120	163.94	117.028	366.11	135.234	-0.486314	1.1591	-0.277711
AT5G67300	38.544	86.7485	86.0026	122.132	1.17033	1.15787	1.66386
AT5G51720	73.849	23.42	164.775	37.8975	-1.65684	1.15785	-0.962478
AT5G01570	0.544616	0.765232	1.21351	1.87967	0.490658	1.15588	1.78717
Novel00073	0.817559	0.287185	1.82169	1.28259	-1.50934	1.15588	0.649667
AT1G74550	0.210398	0.246355	0.468808	0.198044	0.227623	1.15588	-0.0872986
AT5G03204	3.15975	1.47991	7.04057	1.98282	-1.0943	1.15588	-0.672261
AT3G09660	0.477187	0.459139	1.0607	0.296191	-0.0556243	1.15239	-0.688028
AT3G52740	2.71294	1.45925	6.024	3.91027	-0.894632	1.15086	0.527411
AT2G41010	8.75097	41.1986	19.4197	42.0145	2.23508	1.15	2.26337
AT5G19240	35.0272	185.262	77.5913	239.542	2.40302	1.14742	2.77373
AT5G55170	0.835078	4.86725	1.84924	4.27958	2.54313	1.14695	2.35749
AT5G56980	15.1851	51.6121	33.6004	59.5891	1.76506	1.14583	1.9724
AT5G33370	0.671644	0.0275251	1.48409	0.001	-4.60888	1.14381	-9.39155
AT4G38400	5.44123	1.04062	12.0231	0.896305	-2.38649	1.14381	-2.60187
AT3G02930	0.680506	0.366531	1.49946	0.170813	-0.892671	1.13976	-1.99419
AT5G47850	0.273451	2.7068	0.601493	1.94036	3.30723	1.13727	2.82697
AT1G32960	0.25062	7.03155	0.551272	8.65889	4.81027	1.13727	5.11061
AT5G49520	2.23557	28.3555	4.91557	19.7629	3.66492	1.13672	3.14408
AT1G50740	32.301	298.208	70.9656	361.84	3.20667	1.13554	3.4857
AT5G01630	0.402555	0.153975	0.883686	0.132621	-1.38649	1.13435	-1.60187
AT5G55520	0.28664	0.001	0.62923	0.0209852	-8.1631	1.13435	-3.7718
AT5G50090	1.19898	1.44822	2.6247	1.45527	0.272478	1.13035	0.279484
AT2G21320	5.17414	2.94266	11.3003	8.23318	-0.814197	1.12697	0.670131
AT1G66540	0.941311	0.815617	2.05082	3.13068	-0.20678	1.12346	1.73373
AT1G61890	24.0021	68.0258	52.0514	74.4894	1.50292	1.11678	1.63388
AT2G32550	1.05484	0.365783	2.2851	0.356425	-1.52796	1.11524	-1.56535
AT3G07260	0.109638	0.134795	0.23751	0.180601	0.298013	1.11524	0.720056
AT1G67100	0.104712	0.257476	0.226838	0.574955	1.29801	1.11524	2.45702
AT5G42235	0.178308	0.219221	0.386271	0.48953	0.298013	1.11524	1.45702
AT1G71740	0.254986	0.208995	0.552377	0.140008	-0.28695	1.11524	-0.864906
AT5G36260	0.058397	0.001	0.126506	0.224453	-5.86782	1.11524	1.94245
AT5G60660	0.175498	0.899025	0.380183	0.529995	2.35691	1.11524	1.59453
AT4G15740	0.0636654	0.0521823	0.137919	0.104873	-0.28695	1.11524	0.720056
AT2G39370	0.0881349	0.001	0.190927	0.0967865	-6.46164	1.11524	0.135094
AT1G69600	0.412384	0.563339	0.893351	0.377388	0.450016	1.11524	-0.127941
AT4G33330	0.0524656	0.0215013	0.113657	0.0288079	-1.28695	1.11524	-0.864906
AT1G68390	0.206759	2.06185	0.447904	2.49761	3.31791	1.11524	3.59453
AT1G76420	0.0907693	0.0371988	0.196634	0.199359	-1.28695	1.11524	1.13509
AT5G56200	0.0676176	0.110843	0.146481	0.185638	0.71305	1.11524	1.45702
AT1G27580	0.0915154	0.0375045	0.198251	0.0502495	-1.28695	1.11524	-0.864906
AT2G22905	0.129805	0.001	0.281197	0.0712735	-7.0202	1.11524	-0.864906
AT4G24340	0.348858	6.93393	0.755733	6.80008	4.31296	1.11524	4.28484
AT1G79529	0.357253	0.146408	0.773919	0.490402	-1.28695	1.11524	0.457022
AT5G17430	0.0570993	0.117001	0.123695	0.156761	1.03498	1.11524	1.45702
AT2G27035	0.134329	0.0550502	0.290998	0.0737576	-1.28695	1.11524	-0.864906
AT2G03110	0.389162	1.95369	0.843046	1.65604	2.32776	1.11524	2.08929
AT1G65910	0.239277	0.254955	0.518348	0.236489	0.0915617	1.11524	-0.0169093
AT4G09770	0.0906872	0.371651	0.196456	0.448152	2.03498	1.11524	2.30502
AT5G24030	2.55871	7.80436	5.54297	4.88276	1.60886	1.11524	0.932277
AT5G45095	0.0595421	0.170809	0.128987	0.228854	1.52041	1.11524	1.94245
AT2G34230	0.0827492	0.08478	0.17926	0.0454361	0.0349782	1.11524	-0.864906
AT3G14740	0.477946	0.359095	1.03538	0.437386	-0.412481	1.11524	-0.127941
AT5G24100	0.0445771	0.001	0.0965678	0.001	-5.47823	1.11524	-5.47823
AT5G52940	0.285904	0.0878761	0.619356	0.274723	-1.70199	1.11524	-0.0575513
AT1G15580	0.159569	0.001	0.345676	0.0876165	-7.31804	1.11524	-0.864906
AT5G45469	0.457577	0.001	0.991253	0.251247	-8.83787	1.11524	-0.864906
AT3G27120	0.18242	0.0996783	0.395178	0.333878	-0.871912	1.11524	0.872059
AT1G65200	0.0303114	0.0124221	0.0656637	0.001	-1.28695	1.11524	-4.92179
AT3G49830	0.0704707	0.0577601	0.152661	0.116083	-0.28695	1.11524	0.720056
AT5G59860	0.422824	0.17328	0.915968	0.348248	-1.28695	1.11524	-0.279944
AT4G28560	0.0740645	0.0910586	0.160447	0.001	0.298013	1.11524	-6.21071
AT2G03410	0.0415462	2.40071	0.0900018	2.44091	5.8526	1.11524	5.87656
AT5G42785	0.168419	0.001	0.364848	0.001	-7.39591	1.11524	-7.39591
AT3G18550	0.0688251	0.084617	0.149096	0.188953	0.298013	1.11524	1.45702
AT1G20015	3.37784	3.23002	7.31745	9.27356	-0.0645575	1.11524	1.45702
AT2G28140	0.629587	0.559033	1.36388	0.345695	-0.171473	1.11524	-0.864906
AT5G59240	0.350791	0.28752	0.759922	0.577839	-0.28695	1.11524	0.720056
ATCG00240	1.19297	0.001	2.58434	0.655037	-10.2203	1.11524	-0.864906
AT2G23060	0.0800394	0.001	0.17339	0.001	-6.32264	1.11524	-6.32264
AT5G01910	0.795312	0.0931234	1.72289	0.124769	-3.0943	1.11524	-2.67226
AT5G64667	0.881607	1.5054	1.90983	1.9363	0.771944	1.11524	1.13509
AT2G04840	0.085649	0.0351004	0.185542	0.001	-1.28695	1.11524	-6.42036
AT3G52820	0.0612526	0.001	0.132692	0.001	-5.9367	1.11524	-5.9367
AT1G64000	0.112848	0.001	0.244464	0.061963	-6.81824	1.11524	-0.864906
AT5G26700	0.115449	1.27744	0.250097	1.64816	3.46794	1.11524	3.83553
AT1G52342	38.7217	18.5003	83.7988	32.8002	-1.06559	1.11379	-0.239436
AT1G10020	11.5626	7.35722	24.9603	7.01712	-0.652234	1.11017	-0.720516
AT1G04250	8.71185	1.96459	18.7727	3.13839	-2.14875	1.10759	-1.47295
AT1G65710	0.640803	0.150064	1.37496	0.0335098	-2.0943	1.10143	-4.25722
AT2G01180	10.2197	83.7134	21.8834	86.9523	3.0341	1.09848	3.08887
AT3G13600	0.468525	1.6942	1.00303	1.21063	1.85441	1.09817	1.36956
AT3G12170	0.783702	0.12847	1.6751	0.114751	-2.60888	1.09587	-2.7718
AT1G21140	0.836007	1.4618	1.7869	1.59133	0.80616	1.09587	0.928643
AT5G49280	7.84349	7.10045	16.7378	6.74933	-0.143586	1.09354	-0.21675
AT1G14260	0.468605	2.6295	0.999525	2.29593	2.48834	1.09287	2.29264
AT5G06720	0.422986	1.04008	0.899659	1.3513	1.29801	1.08877	1.67566
AT5G11740	487.457	1139.13	1034.8	1682.98	1.22458	1.086	1.78767
AT1G72430	49.0608	27.5494	103.959	44.6299	-0.83255	1.08338	-0.136561
AT3G44990	7.16343	0.90329	15.1771	1.42637	-2.98739	1.08318	-2.32831
AT5G11920	0.250663	1.36968	0.530946	1.74337	2.45002	1.08282	2.79806
AT1G70660	0.549259	1.05045	1.16342	1.0053	0.935443	1.08282	0.872059
AT1G24140	2.53694	28.6524	5.36649	28.5973	3.49749	1.08089	3.49471
AT5G59130	2.04914	0.39731	4.33405	0.992062	-2.36668	1.0807	-1.04651
AT1G50110	0.954738	0.250411	2.01862	0.167754	-1.93081	1.08019	-2.50876
AT5G33300	0.494556	0.405354	1.04458	0.305496	-0.28695	1.07871	-0.694981
AT4G00905	1.3638	1.89542	2.87733	1.36744	0.47489	1.0771	0.00384927
AT1G73540	13.1882	35.3805	27.8125	49.3231	1.4237	1.07648	1.90301
AT5G66750	1.29215	0.521642	2.724	0.550655	-1.30864	1.07595	-1.23056
AT2G28500	0.916948	0.483146	1.92964	0.0719257	-0.92438	1.07342	-3.67226
AT5G54230	0.303665	1.38669	0.639036	0.857504	2.1911	1.07342	1.49766
AT4G01270	0.217306	0.001	0.457303	0.001	-7.76359	1.07342	-7.76359
AT3G11640	0.501047	0.410674	1.05441	0.0786045	-0.28695	1.07342	-2.67226
AT5G09480	0.449657	0.579156	0.946265	0.56434	0.365127	1.07342	0.327739
AT1G23935	0.158631	0.0185741	0.333825	0.199089	-3.0943	1.07342	0.327739
AT1G55990	0.835078	0.586678	1.75735	0.786045	-0.509342	1.07342	-0.0872986
AT1G18740	20.783	40.0639	43.6123	42.5677	0.9469	1.06933	1.03436
AT3G48360	69.6382	220.805	146.03	302.493	1.66482	1.06832	2.11895
AT2G32510	0.537315	0.660602	1.12519	0.835919	0.298013	1.06633	0.637594
AT3G09550	1.08666	0.522782	2.27217	0.544784	-1.05562	1.06416	-0.996151
AT1G49910	0.900574	0.436174	1.87998	0.584396	-1.04594	1.0618	-0.623898
AT1G21550	11.6868	47.2064	24.394	88.6326	2.0141	1.06165	2.92296
AT1G61470	1.61628	3.14016	3.37168	2.69528	0.958163	1.06079	0.737758
AT2G32680	0.704212	1.22654	1.46452	1.97202	0.800513	1.05635	1.48559
AT2G19920	0.0899868	0.0147512	0.187142	0.0197641	-2.60888	1.05635	-2.18683
AT4G18490	0.306388	0.267868	0.637182	0.179448	-0.19384	1.05635	-0.771797
AT1G07450	0.256947	0.001	0.534361	0.001	-8.00533	1.05635	-8.00533
AT4G18990	0.226718	1.67243	0.471495	2.8383	2.88298	1.05635	3.64606
Novel00029	1.9234	1.65531	4.00002	1.05611	-0.216561	1.05635	-0.864906
AT5G25090	0.69397	0.11376	1.44322	0.0762093	-2.60888	1.05635	-3.18683
AT2G17230	38.1283	13.6707	79.2702	13.9694	-1.47978	1.05592	-1.44859
AT1G74930	8.51452	11.2287	17.6884	18.7606	0.399191	1.0548	1.13971
AT4G13800	1.47839	0.131711	3.06341	0.247057	-3.48858	1.05111	-2.58111
AT5G17300	1.96168	5.11389	4.06074	10.1429	1.38233	1.04965	2.37031
Novel00098	1.97782	0.001	4.09413	0.603324	-10.9497	1.04965	-1.7129
AT3G52450	3.53322	120.531	7.31093	97.1685	5.09228	1.04907	4.78144
AT5G05270	3.68417	0.517657	7.61619	0.809164	-2.83127	1.04773	-2.18683
AT3G29000	4.09661	17.0469	8.46492	20.9365	2.057	1.04707	2.35352
AT2G18210	0.709543	1.43154	1.46615	0.719257	1.01261	1.04707	0.0196166
AT2G43100	17.2691	0.757555	35.6608	0.908149	-4.5107	1.04615	-4.24912
AT1G04520	2.95142	0.455356	6.07776	0.381311	-2.69634	1.04213	-2.95237
AT3G29410	0.19736	0.001	0.406165	0.081275	-7.62468	1.04124	-1.27994
AT5G63390	0.238594	0.342229	0.491024	0.393022	0.520405	1.04124	0.720056
AT4G00460	0.22557	0.0231105	0.464221	0.0309641	-3.28695	1.04124	-2.86491
AT5G38320	0.525344	1.02265	1.08115	0.576914	0.960978	1.04124	0.135094
AT1G78865	0.213552	0.0437586	0.439489	0.001	-2.28695	1.04124	-7.73844
AT2G36750	0.254177	0.234373	0.523095	0.872276	-0.117025	1.04124	1.77895
AT1G61275	2.2905	3.98941	4.71383	5.03069	0.800513	1.04124	1.13509
AT3G54710	0.569031	0.122736	1.16782	0.0986667	-2.21295	1.03724	-2.52787
AT3G22235	126.646	214.098	259.592	256.565	0.757477	1.03545	1.01853
AT2G23110	0.855825	6.50447	1.75285	8.97117	2.92604	1.03432	3.38991
AT4G36110	0.628451	4.63589	1.28716	3.51345	2.88298	1.03432	2.48302
ATCG00200	15.5254	2.31366	31.7983	13.1746	-2.74638	1.03432	-0.236875
AT5G67100	0.394266	0.134647	0.806652	0.0360808	-1.54998	1.03278	-3.44987
AT2G23130	23.3407	5.40764	47.7316	9.22748	-2.10978	1.0321	-1.33884
AT1G20823	5.87434	6.89178	11.9771	7.71589	0.230449	1.02778	0.393406
AT4G03450	0.398773	6.30624	0.81305	8.55229	3.98314	1.02778	4.42267
AT4G24130	2.86503	4.91499	5.83126	9.95099	0.778638	1.02526	1.79629
AT3G13470	28.8706	9.98726	58.7258	14.6693	-1.53144	1.02439	-0.976799
AT4G00020	0.396787	0.0448579	0.806212	0.0601017	-3.14493	1.02279	-2.72289
AT1G64220	10.7061	3.86104	21.7084	3.29198	-1.47137	1.01982	-1.70141
AT3G04854	1.35418	0.369977	2.738	0.495704	-1.87191	1.0157	-1.44987
AT4G25200	1.33612	2.05337	2.70149	5.19663	0.619941	1.0157	1.95952
AT5G53810	0.195721	0.588206	0.395727	0.680625	1.58752	1.0157	1.79806
AT2G32830	0.0863874	0.542845	0.174666	0.600827	2.65165	1.0157	2.79806
AT1G53260	0.222194	0.182117	0.449251	0.122003	-0.28695	1.0157	-0.864906
AT5G56960	0.214581	5.33496	0.433859	5.77331	4.63588	1.0157	4.7498
AT3G05920	0.232684	0.254288	0.470461	0.425876	0.128088	1.0157	0.872059
AT3G59710	0.882716	0.172263	1.78475	0.507764	-2.35734	1.0157	-0.797792
AT5G41320	0.0971021	0.371411	0.19633	0.213268	1.93544	1.0157	1.13509
AT1G14080	0.0831383	0.113571	0.168096	0.0304332	0.450016	1.0157	-1.44987
AT3G01329	0.491222	0.134207	0.993196	0.359628	-1.87191	1.0157	-0.449869
AT1G78320	0.365283	0.0997994	0.738562	0.20057	-1.87191	1.0157	-0.864906
AT5G45520	0.0428978	0.0468806	0.0867346	0.015703	0.128088	1.0157	-1.44987
AT5G40040	0.267463	0.219221	0.54078	0.195812	-0.28695	1.0157	-0.449869
AT5G52740	0.421048	0.115035	0.851311	0.924759	-1.87191	1.0157	1.13509
AT1G24270	0.212909	0.581692	0.430479	0.155873	1.45002	1.0157	-0.449869
AT5G03790	0.42342	0.231366	0.856107	0.697477	-0.871912	1.0157	0.720056
AT5G54095	0.220725	0.0603046	0.446282	0.32319	-1.87191	1.0157	0.550131
AT4G23510	0.0780852	0.0640012	0.15788	0.0571669	-0.28695	1.0157	-0.449869
AT1G16070	0.224685	0.001	0.454287	0.0411234	-7.81176	1.0157	-2.44987
AT4G15953	0.463932	0.633757	0.938019	0.509474	0.450016	1.0157	0.135094
AT2G33385	0.122406	0.635408	0.24749	0.806528	2.37602	1.0157	2.72006
AT4G19920	0.14622	0.199744	0.29564	0.214098	0.450016	1.0157	0.550131
AT1G63390	0.381508	1.77195	0.771366	1.11722	2.21555	1.0157	1.55013
AT2G27140	0.17684	0.386517	0.357551	0.453132	1.12809	1.0157	1.35749
AT3G03660	0.175396	0.04792	0.35463	0.001	-1.87191	1.0157	-7.45447
AT3G05550	0.511272	0.27937	1.03373	0.561461	-0.871912	1.0157	0.135094
AT1G48060	0.141539	0.270689	0.286175	0.0518109	0.935443	1.0157	-1.44987
AT1G10960	238.572	273.092	482.166	392.482	0.194965	1.01511	0.718202
AT1G10370	13.8022	93.1488	27.8915	135.041	2.75464	1.01493	3.29043
AT5G59730	4.31247	14.9767	8.70649	13.1089	1.79613	1.01358	1.60396
AT1G02380	1.51968	1.68519	3.05971	2.1597	0.149149	1.00963	0.507063
AT5G19110	2.03766	11.8997	4.09891	13.3862	2.54594	1.00832	2.71576
AT3G20570	1.37348	1.21581	2.76116	0.663656	-0.175919	1.00744	-1.04933
AT3G47090	0.264579	1.42313	0.530173	0.962451	2.4273	1.00276	1.86301
AT5G19190	93.073	57.6299	186.295	80.5961	-0.691546	1.00116	-0.207652
AT3G57020	9.47123	53.0924	18.9567	109.679	2.48688	1.00108	3.53359
AT5G14330	1.21296	5.9651	2.42552	5.02073	2.29801	0.999762	2.04936
Novel00033	2.10796	4.25294	4.21523	8.90342	1.01261	0.999762	2.07851
AT2G23690	3.86714	1.7456	7.72179	1.84641	-1.14755	0.997669	-1.06654
AT1G30757	3.39291	35.3762	6.76893	46.2714	3.38218	0.996403	3.76952
AT4G13195	2.4835	0.661557	4.94963	0.818188	-1.90844	0.994945	-1.60187
AT3G25882	5.62974	60.14	11.2201	58.7326	3.41718	0.994945	3.38302
AT3G23120	0.212759	0.924235	0.424029	1.33177	2.11904	0.994945	2.64606
AT1G33615	0.917668	3.30946	1.82892	2.0155	1.85055	0.994945	1.13509
AT1G09070	147.86	445.416	294.556	531.412	1.59092	0.994307	1.8456
AT4G11080	1.71641	4.93887	3.41765	4.45158	1.52478	0.993609	1.37492
AT1G59540	0.316411	0.167809	0.628996	0.0204395	-0.914981	0.99125	-3.95237
AT4G15800	43.613	82.3597	86.5961	96.6921	0.91718	0.989543	1.14864
AT3G01550	6.62458	3.88625	13.1416	8.89972	-0.76945	0.988243	0.425931
AT5G40210	0.303928	0.427044	0.601967	1.43041	0.490658	0.985956	2.23463
AT4G35640	0.215968	0.001	0.427752	0.001	-7.75468	0.985956	-7.75468
AT4G24310	0.447934	12.0108	0.88719	11.5949	4.7449	0.985956	4.69406
AT1G02730	0.728039	0.053279	1.44197	0.0571076	-3.77238	0.985956	-3.67226
AT3G61410	0.289383	0.982637	0.57316	0.99877	1.76368	0.985956	1.78717
AT4G20770	0.301706	0.0883171	0.597566	0.0473317	-1.77238	0.985956	-2.67226
AT1G37150	0.315407	0.110793	0.624703	0.197925	-1.50934	0.985956	-0.672261
AT3G48160	0.64552	0.755842	1.27853	0.810157	0.227623	0.985956	0.327739
AT2G23100	1.07217	0.972939	2.12356	0.651784	-0.140108	0.985956	-0.718065
AT1G48745	3.40385	4.74284	6.7249	6.27982	0.478585	0.982345	0.883555
AT5G58580	1.18911	0.886029	2.34179	0.949698	-0.424453	0.977735	-0.324338
AT1G16370	1.05694	5.3383	2.07926	4.39181	2.33649	0.976175	2.05492
AT5G37990	1.50314	0.381341	2.94614	0.314418	-1.97883	0.970849	-2.25722
AT3G23190	0.18979	0.194448	0.37003	0.001	0.0349782	0.963236	-7.56826
AT1G62580	0.134149	0.164929	0.261547	0.110488	0.298013	0.963236	-0.279944
AT5G45810	0.138029	0.876784	0.269113	1.17474	2.66725	0.963236	3.08929
AT4G26790	0.13229	0.0542144	0.257922	0.001	-1.28695	0.963236	-7.04756
AT4G22620	0.829891	1.10533	1.61802	1.36703	0.41349	0.963236	0.720056
AT2G38160	0.358852	0.0367658	0.699645	0.0492598	-3.28695	0.963236	-2.86491
AT3G59200	0.560455	0.321557	1.09271	0.584698	-0.801523	0.963236	0.0610932
AT5G57123	0.273422	2.18503	0.533086	3.07769	2.99845	0.963236	3.49265
AT3G62960	0.651768	1.20197	1.27074	1.25256	0.882975	0.963236	0.942449
AT3G45870	0.155605	0.191308	0.303379	0.170879	0.298013	0.963236	0.135094
AT2G48121	0.987284	0.101151	1.92489	0.948675	-3.28695	0.963236	-0.0575513
AT3G54870	0.0573116	0.0822053	0.111739	0.0629375	0.520405	0.963236	0.135094
AT4G28940	0.309527	0.570822	0.603478	0.637334	0.882975	0.963236	1.04198
AT4G36770	0.13551	0.833011	0.2642	0.483638	2.61994	0.963236	1.83553
AT5G13700	0.368643	0.780558	0.718734	1.18075	1.08228	0.963236	1.67941
AT3G60550	0.27305	0.279751	0.532359	0.22489	0.0349782	0.963236	-0.279944
AT5G63130	1.11138	5.27576	2.16683	3.96655	2.24703	0.963236	1.83553
AT1G61750	0.19534	2.68179	0.38085	2.19878	3.77914	0.963236	3.49265
AT4G10640	0.134781	0.138088	0.262779	0.0370028	0.0349782	0.963236	-1.86491
AT5G58770	7.43311	11.0942	14.4723	24.841	0.577771	0.961255	1.74069
AT4G26055	6.6276	4.12847	12.8643	8.44271	-0.682879	0.95681	0.349219
AT3G62570	1.36451	0.984187	2.64852	0.988978	-0.471374	0.95681	-0.464368
AT5G24200	0.756977	3.45676	1.46805	2.77095	2.1911	0.955582	1.87206
AT2G45080	1.4946	0.991685	2.89857	1.01605	-0.591804	0.955582	-0.556784
AT3G29639	1.51562	1.46147	2.93566	0.48953	-0.0524846	0.953775	-1.63044
AT5G22300	3.85955	182.424	7.47216	202.261	5.56272	0.953091	5.71164
AT3G61640	41.3685	33.556	80.08	33.2961	-0.301962	0.952911	-0.31318
AT3G25600	11.9999	51.1905	23.2286	62.6524	2.09286	0.952887	2.38435
AT3G48790	0.618576	0.429005	1.19572	0.365776	-0.527958	0.950852	-0.757991
AT1G25550	30.5079	70.8678	58.9051	96.527	1.21595	0.949212	1.66175
AT3G62720	9.75386	20.8668	18.8157	21.1995	1.09717	0.947888	1.11999
AT4G17760	0.434433	0.158256	0.836549	0.001	-1.45687	0.945314	-8.76299
AT5G16490	0.712389	0.454142	1.37178	0.521546	-0.64952	0.945314	-0.449869
AT1G03800	0.611032	2.67105	1.17661	3.1314	2.12809	0.945314	2.35749
AT5G64800	1.4048	1.91904	2.7051	3.94247	0.450016	0.945314	1.48873
AT3G52720	5.98616	0.695403	11.5179	1.19053	-3.10571	0.944177	-2.33003
AT5G44050	2.92226	1.29739	5.61834	1.97228	-1.17147	0.943058	-0.567226
AT1G23205	8.21113	2.65542	15.7792	2.94438	-1.62864	0.942367	-1.47962
AT3G58650	0.223896	0.001	0.429596	0.001	-7.80668	0.940152	-7.80668
AT3G51750	1.18491	0.416224	2.27352	0.929445	-1.50934	0.940152	-0.350333
AT5G49740	14.0717	7.86603	26.9889	11.9831	-0.839089	0.939568	-0.231794
AT3G60540	2.38938	50.088	4.5801	90.5656	4.38976	0.938741	5.24425
AT1G56650	3.89216	0.224658	7.45782	0.361202	-4.11477	0.938184	-3.42969
AT2G42485	6.36576	3.45034	12.1888	3.83358	-0.883594	0.937147	-0.73164
AT3G55980	16.7559	87.5139	32.0635	69.9993	2.38485	0.936269	2.06267
AT1G33055	6.26801	7.88391	11.99	10.0869	0.330904	0.935755	0.686397
AT2G05765	55.1786	28.5913	105.519	49.4512	-0.948534	0.93533	-0.158103
AT3G02640	1.76125	0.001	3.3681	0.133389	-10.7824	0.93533	-3.72289
AT1G28920	6.95898	1.14076	13.2663	2.29263	-2.60888	0.930814	-1.60187
AT3G44770	0.177676	0.0582517	0.338713	0.078047	-1.60888	0.930814	-1.18683
AT2G26020	2.74296	29.9762	5.22904	31.1262	3.45002	0.930814	3.50433
AT3G13432	0.709698	11.6338	1.35293	7.32603	4.03498	0.930814	3.36775
AT5G02090	1.1251	9.83651	2.14485	12.2731	3.12809	0.930814	3.44737
AT1G76640	4.69731	5.73233	8.95473	10.6607	0.287286	0.930814	1.1824
AT1G55320	0.515692	1.97814	0.983091	2.26526	1.93956	0.930814	2.13509
AT4G00870	0.180883	0.0889547	0.344827	0.158912	-1.02392	0.930814	-0.186834
AT1G65481	0.484571	8.26115	0.923763	12.2392	4.09156	0.930814	4.65866
AT3G54580	0.0809445	0.0265379	0.154309	0.001	-1.60888	0.930814	-6.33886
AT1G64160	0.301835	24.9373	0.575404	24.1969	6.3684	0.930814	6.32492
AT2G42150	0.119013	0.117057	0.226882	0.182975	-0.0239155	0.930814	0.620521
AT1G18370	0.241042	0.0790265	0.459511	0.0529408	-1.60888	0.930814	-2.18683
AT5G47740	0.248782	3.09943	0.474266	2.9506	3.63905	0.930814	3.56805
AT5G58360	0.281171	0.368731	0.536011	0.308772	0.391122	0.930814	0.135094
AT1G67370	0.116794	0.229748	0.222651	0.102607	0.976085	0.930814	-0.186834
AT5G17820	0.18936	0.465617	0.360987	0.457486	1.29801	0.930814	1.2726
AT1G14390	0.111641	0.146408	0.212828	0.0245201	0.391122	0.930814	-2.18683
AT1G19790	0.145147	0.142761	0.276701	0.191274	-0.0239155	0.930814	0.398128
AT4G37260	46.3181	52.1024	88.1594	59.6854	0.169772	0.928538	0.365801
AT4G20780	7.404	40.8059	14.0483	39.0419	2.4624	0.924015	2.39865
AT3G13275	2.85651	10.251	5.41875	11.7846	1.84345	0.923707	2.04458
AT4G36230	1.20372	0.123326	2.28167	0.330469	-3.28695	0.922594	-1.86491
AT5G41050	15.7596	6.01313	29.855	8.95171	-1.39004	0.921741	-0.815997
AT1G08090	1.00209	1.3401	1.89663	0.868787	0.419319	0.920423	-0.205943
AT2G27550	0.636433	0.142266	1.20324	0.0635371	-2.16142	0.918842	-3.32434
AT1G75000	3.2574	13.6891	6.15842	16.585	2.07124	0.918842	2.34809
AT3G14850	1.02065	7.22483	1.92964	10.7499	2.82347	0.918842	3.39676
AT3G13650	0.561826	2.67922	1.06219	3.47751	2.25362	0.918842	2.62986
AT4G39670	6.04399	105.913	11.4172	120.6	4.13124	0.917639	4.31858
AT1G07985	1.86808	1.69519	3.52654	1.39206	-0.140108	0.916693	-0.424334
AT5G67110	0.938083	1.2664	1.76919	0.908973	0.432942	0.915301	-0.0454784
AT5G39890	0.688028	0.82931	1.2976	0.888904	0.269443	0.915301	0.369559
AT5G28237	0.539784	0.88485	1.01801	1.74345	0.71305	0.915301	1.69149
AT1G70090	23.6517	9.83636	44.603	9.50845	-1.26575	0.915196	-1.31466
AT4G35320	8.14917	2.60911	15.3366	3.21609	-1.64309	0.912252	-1.34134
AT5G62430	5.41564	2.36738	10.1851	4.58159	-1.19384	0.911252	-0.241282
AT2G18938	0.632901	0.605204	1.18825	1.04254	-0.0645575	0.908788	0.720056
AT1G01680	0.623063	7.57513	1.16978	4.8466	3.60382	0.908788	2.95952
AT5G01660	0.267939	0.109806	0.503048	0.0490402	-1.28695	0.908788	-2.44987
AT2G47950	0.501047	7.80281	0.940699	10.6378	3.96098	0.908788	4.40811
AT1G80240	0.228441	2.27806	0.42889	1.75606	3.31791	0.908788	2.94245
AT4G29930	0.307077	0.0838967	0.576526	0.16861	-1.87191	0.908788	-0.864906
AT4G26200	0.379102	24.1329	0.711752	27.5463	5.99227	0.908788	6.18313
AT1G63580	0.365727	7.6939	0.686641	9.23746	4.39487	0.908788	4.65866
AT1G11670	2.14297	2.9065	4.02336	2.15722	0.439674	0.908788	0.00956292
AT5G03270	0.871385	0.059518	1.636	0.001	-3.87191	0.908788	-9.76717
AT1G78050	0.580737	1.37508	1.09031	1.24006	1.24356	0.908788	1.09445
AT3G56290	32.0058	23.0152	60.0802	80.0868	-0.475744	0.908557	1.32323
AT4G37450	18.1086	6.61893	33.9807	8.53228	-1.45201	0.908038	-1.08567
AT3G28080	5.01047	1.39154	9.40101	1.50063	-1.84826	0.907871	-1.73938
AT4G37800	20.7299	1.9883	38.8688	2.76084	-3.38211	0.906898	-2.90853
AT4G36500	61.0001	190.003	114.35	164.912	1.63914	0.906569	1.43481
AT3G17609	4.0051	35.7079	7.50765	76.5657	3.15633	0.906521	4.25679
AT5G54380	12.9528	7.34767	24.2692	6.15533	-0.817909	0.905861	-1.07336
AT3G12110	3.87839	0.315022	7.26642	0.422074	-3.62193	0.905786	-3.19989
AT5G01040	0.756942	2.30154	1.41761	2.09152	1.60434	0.905204	1.4663
AT5G64850	12.9283	16.5539	24.2123	27.348	0.35664	0.905204	1.0809
AT5G24155	23.9227	5.55554	44.7988	14.8869	-2.10638	0.905084	-0.684334
AT4G26530	206.834	34.076	387.274	38.65	-2.60165	0.904879	-2.41993
AT1G53230	0.679293	0.334063	1.27143	0.626619	-1.02392	0.904342	-0.116445
AT2G25510	267.062	361.025	499.803	406.548	0.434923	0.904185	0.606252
AT1G01580	0.39518	0.153428	0.738934	0.182725	-1.36495	0.902935	-1.11283
AT3G28455	3.15474	0.91261	5.89612	0.747228	-1.78945	0.902245	-2.0779
AT1G80370	0.820353	0.672389	1.53107	0.51974	-0.28695	0.900226	-0.658455
AT3G44730	0.361165	0.387106	0.674063	0.259327	0.100073	0.900226	-0.477883
AT4G38850	1.27718	0.0805244	2.38367	0.970997	-3.98739	0.900226	-0.395421
AT5G51440	6.55215	19.9922	12.214	35.6743	1.6094	0.898493	2.44485
AT4G34150	61.9997	314.02	115.568	314.257	2.34052	0.898411	2.34161
AT2G18370	3.81544	1.94716	7.11138	4.03187	-0.970476	0.89828	0.0795987
AT4G31800	15.5469	45.8542	28.9678	28.6616	1.56042	0.897821	0.882487
AT3G45970	20.9234	7.8896	38.983	5.2297	-1.40709	0.897729	-2.00032
AT5G16350	0.604399	0.222923	1.12601	0.132746	-1.43895	0.897647	-2.18683
AT3G11520	0.229237	0.001	0.425656	0.0359628	-7.8407	0.892846	-2.67226
AT1G24170	18.2199	9.82876	33.8313	11.3313	-0.890432	0.892846	-0.6852
Novel00108	0.481776	1.91798	0.894578	3.32557	1.99316	0.892846	2.78717
AT3G21320	0.144991	0.237678	0.269224	0.136477	0.71305	0.892846	-0.0872986
AT1G22065	1.13874	0.533343	2.11446	0.26797	-1.0943	0.892846	-2.0873
AT4G37070	0.259034	0.363965	0.480985	0.528287	0.490658	0.892846	1.02818
AT5G56880	0.573093	0.872348	1.06414	1.79814	0.606135	0.892846	1.64967
AT4G04020	141.878	262.438	263.211	308.737	0.887323	0.891564	1.12172
AT1G72930	87.487	271.991	162.206	354.942	1.63642	0.890688	2.02044
AT2G43290	22.4364	47.0461	41.586	60.7685	1.06823	0.890256	1.43748
AT5G38430	545.446	207.828	1010.62	235.415	-1.39205	0.889738	-1.21223
AT4G17490	18.8612	40.9494	34.9331	41.3201	1.11842	0.889171	1.13142
AT3G12580	26.216	138.733	48.5158	193.57	2.40379	0.888005	2.88433
AT2G35000	0.430452	5.76261	0.795727	5.51492	3.7428	0.88642	3.67941
AT1G08310	0.508161	0.360971	0.939378	0.520841	-0.493401	0.88642	0.0355581
AT1G73620	2.26604	0.165095	4.18896	0.001	-3.7788	0.88642	-11.146
AT1G64185	3.7516	2.73327	6.93514	2.28882	-0.456875	0.88642	-0.712903
AT2G24850	18.8274	146.862	34.6912	193.553	2.96356	0.881736	3.36182
AT3G03780	26.1968	31.8292	48.2502	49.3202	0.280964	0.881147	0.91279
AT5G23360	1.25523	3.17222	2.31134	2.98664	1.33754	0.880774	1.25057
AT1G19830	0.558269	0.001	1.02798	0.001	-9.12482	0.880774	-9.12482
AT5G26290	0.400037	0.45084	0.736614	0.439307	0.172482	0.880774	0.135094
AT2G45750	0.187658	0.461432	0.345546	0.206079	1.29801	0.880774	0.135094
AT5G14400	0.317369	0.0325158	0.584392	0.0435654	-3.28695	0.880774	-2.86491
AT1G73120	0.698323	1.35938	1.28587	2.5882	0.960978	0.880774	1.88998
AT5G48650	0.242932	0.0746681	0.447325	0.200084	-1.70199	0.880774	-0.279944
AT5G24210	29.9888	228.856	55.2083	248.843	2.93194	0.88046	3.05274
AT1G69770	2.33846	3.04588	4.30399	3.78234	0.381303	0.880116	0.693722
AT3G14200	7.25199	7.50148	13.3409	13.4577	0.0487987	0.879412	0.89198
AT1G23390	122.558	354.093	225.13	609.941	1.53067	0.877295	2.31521
AT4G27560	11.3093	7.35821	20.7613	11.4912	-0.620076	0.876393	0.023021
AT2G27610	0.326728	0.204786	0.599543	0.0844237	-0.673973	0.875773	-1.95237
AT5G24990	1.47112	1.09939	2.69949	1.18789	-0.420216	0.875773	-0.308513
AT1G57630	3.28239	147.811	6.02315	208.537	5.49287	0.875773	5.98941
AT4G03210	76.9102	4.04624	141.085	5.06659	-4.24852	0.875316	-3.92409
AT3G26980	16.2777	31.1445	29.8408	28.4891	0.936086	0.874395	0.807519
AT2G42350	1.53804	21.0913	2.81928	23.3865	3.77748	0.874231	3.92651
AT1G65486	16.284	239.629	29.8491	318.034	3.87927	0.874231	4.28765
ATMG01370	7.75429	11.2447	14.2139	12.1182	0.536172	0.874231	0.644107
AT1G57990	54.1739	163.487	99.2824	169.577	1.5935	0.87394	1.64627
AT3G09440	43.5361	190.105	79.7239	283.412	2.12651	0.872798	2.70262
AT3G60840	0.463217	0.001	0.847376	0.0282605	-8.85555	0.871313	-4.03483
AT5G56320	0.374848	0.068275	0.685719	0.0914766	-2.45687	0.871313	-2.03483
AT1G09470	0.691629	0.0944803	1.26522	0.0843913	-2.87191	0.871313	-3.03483
AT3G06778	0.483843	0.220319	0.885108	0.413264	-1.13495	0.871313	-0.227476
AT1G22440	0.305103	0.472359	0.558133	0.744562	0.630588	0.871313	1.2871
AT1G30650	0.234134	0.63968	0.428308	0.228549	1.45002	0.871313	-0.0348312
AT2G07787	1.11876	2.03045	2.04274	2.23778	0.859892	0.868599	1.00016
AT1G12990	9.67623	11.5635	17.6654	15.6012	0.257056	0.868412	0.689136
AT2G33793	0.679507	0.381068	1.2396	0.589113	-0.834438	0.867311	-0.205943
AT5G63100	4.53734	1.90716	8.26668	2.59784	-1.25042	0.865461	-0.804534
AT3G25250	1.29926	10.5945	2.36714	9.91441	3.02756	0.865461	2.93184
AT2G40550	1.45553	0.181983	2.65076	0.216733	-2.99967	0.864864	-2.74755
AT5G52760	4.70466	35.4118	8.56107	37.371	2.91207	0.8637	2.98975
AT2G44578	0.735751	4.58315	1.33885	3.87828	2.63905	0.8637	2.39813
AT1G06830	0.992172	2.27701	1.80545	2.28809	1.19848	0.8637	1.20548
AT1G07370	4.4972	0.120197	8.17508	0.536811	-5.22555	0.862206	-3.06654
AT5G48000	0.587164	0.183337	1.06604	0.491278	-1.67927	0.860425	-0.257224
AT1G79910	0.716268	1.17415	1.30044	1.01132	0.71305	0.860425	0.497664
AT3G52370	2.34426	0.230572	4.25231	0.274601	-3.34584	0.859113	-3.09372
AT5G11070	79.3699	28.5205	143.961	31.2198	-1.47659	0.859016	-1.34613
AT1G19940	0.308078	0.001	0.558182	0.001	-8.26715	0.857441	-8.26715
AT1G22340	0.376469	0.336618	0.682096	0.263089	-0.161419	0.857441	-0.516983
AT1G74929	5.40344	3.22098	9.79008	10.2494	-0.746382	0.857441	0.92359
AT2G15130	0.534579	0.001	0.968563	0.106737	-9.06226	0.857441	-2.32434
AT4G10120	9.75182	4.98075	17.6651	4.56011	-0.969309	0.857162	-1.0966
AT1G02660	14.6531	66.4572	26.5094	64.0496	2.18122	0.855302	2.12799
[truncated: 21,742 more rows]

## Sheet: After threshold
AGI_code	FPKM_C	FPKM_FLG	FPKM_UV	FPKM_FU	LOG2_FLG	LOG2_UV	LOG2_FU	Function	Comment	Detail
AT3G01316	0.001	2.73783	4.05224	1.46728	11.4188	11.9845	10.5189	snoRNA		snoRNA
AT3G22840	0.001	0.278738	2.01368	1.18262	8.12277	10.9756	10.2078	Chlorophyll A-B binding family protein	Encodes an early light-inducible protein.	EARLY LIGHT-INDUCABLE PROTEIN (ELIP1); BEST Arabidopsis thaliana protein match is: Chlorophyll A-B binding family protein (TAIR:AT4G14690.1); Has 319 Blast hits to 319 proteins in 50 species: Archae - 0; Bacteria - 5; Metazoa - 0; Fungi - 0; Plants - 259; Viruses - 0; Other Eukaryotes - 55 (source: NCBI BLink).
ATCG01030	0.001	2.05337	1.62813	0.687789	11.0038	10.669	9.42582		tRNA-Leu
AT4G31354	0.001	2.48894	1.53494	1.94526	11.2813	10.584	10.9257		This gene encodes a small protein and has either evidence of transcription or purifying selection.	unknown protein; BEST Arabidopsis thaliana protein match is: unknown protein (TAIR:AT4G31351.1); Has 30201 Blast hits to 17322 proteins in 780 species: Archae - 12; Bacteria - 1396; Metazoa - 17338; Fungi - 3422; Plants - 5037; Viruses - 0; Other Eukaryotes - 2996 (source: NCBI BLink).
AT5G22315	0.001	2.28152	1.20602	0.76421	11.1558	10.236	9.57783	pre-tRNA		tRNA-Gln (anticodon: CTG)
AT5G11425	0.001	0.195559	0.826988	0.262015	7.61146	9.69172	8.03351		This gene encodes a small protein and has either evidence of transcription or purifying selection.	unknown protein; Has 30201 Blast hits to 17322 proteins in 780 species: Archae - 12; Bacteria - 1396; Metazoa - 17338; Fungi - 3422; Plants - 5037; Viruses - 0; Other Eukaryotes - 2996 (source: NCBI BLink).
AT3G55515	0.001	0.171114	0.723614	0.229263	7.41882	9.49908	7.84086	ROTUNDIFOLIA like 7		ROTUNDIFOLIA like 7 (RTFL7); CONTAINS InterPro DOMAIN/s: DVL (InterPro:IPR012552); BEST Arabidopsis thaliana protein match is: ROTUNDIFOLIA like 8 (TAIR:AT2G39705.1); Has 170 Blast hits to 170 proteins in 12 species: Archae - 0; Bacteria - 0; Metazoa - 0; Fungi - 0; Plants - 170; Viruses - 0; Other Eukaryotes - 0 (source: NCBI BLink).
AT2G35733	0.001	0.427786	0.678389	0.859737	8.74074	9.40597	9.74775			unknown protein; FUNCTIONS IN: molecular_function unknown; INVOLVED IN: biological_process unknown; LOCATED IN: endomembrane system; EXPRESSED IN: 19 plant structures; EXPRESSED DURING: 8 growth stages; Has 1 Blast hits to 1 proteins in 1 species: Archae - 0; Bacteria - 0; Metazoa - 0; Fungi - 0; Plants - 1; Viruses - 0; Other Eukaryotes - 0 (source: NCBI BLink).
AT1G25422	0.001	0.0789	0.66731	0.105712	6.30195	9.38221	6.724
AT3G09950	0.001	0.301966	0.638483	0.505727	8.23824	9.31851	8.98222			unknown protein; BEST Arabidopsis thaliana protein match is: unknown protein (TAIR:AT5G41761.1); Has 128 Blast hits to 128 proteins in 12 species: Archae - 0; Bacteria - 0; Metazoa - 0; Fungi - 0; Plants - 128; Viruses - 0; Other Eukaryotes - 0 (source: NCBI BLink).
AT4G19829	0.001	1.19036	0.62923	1.99359	10.2172	9.29744	10.9612		This gene encodes a small protein and has either evidence of transcription or purifying selection.	unknown protein; Has 30201 Blast hits to 17322 proteins in 780 species: Archae - 12; Bacteria - 1396; Metazoa - 17338; Fungi - 3422; Plants - 5037; Viruses - 0; Other Eukaryotes - 2996 (source: NCBI BLink).
AT4G37230	0.001	0.190127	0.603012	0.127368	7.57082	9.23604	6.99286	Photosystem II manganese-stabilising protein (PsbO) family		Photosystem II manganese-stabilising protein (PsbO) family; FUNCTIONS IN: calcium ion binding; INVOLVED IN: photosystem II stabilization, photosynthesis; LOCATED IN: oxygen evolving complex, extrinsic to membrane; CONTAINS InterPro DOMAIN/s: Photosystem II manganese-stabilising protein PsbO (InterPro:IPR002628); BEST Arabidopsis thaliana protein match is: PS II oxygen-evolving complex 1 (TAIR:AT5…
AT5G42655	0.001	0.210602	0.556627	0.28217	7.71838	9.12057	8.14042	Disease resistance-responsive (dirigent-like protein) family protein		Disease resistance-responsive (dirigent-like protein) family protein; CONTAINS InterPro DOMAIN/s: Plant disease resistance response protein (InterPro:IPR004265); Has 30201 Blast hits to 17322 proteins in 780 species: Archae - 12; Bacteria - 1396; Metazoa - 17338; Fungi - 3422; Plants - 5037; Viruses - 0; Other Eukaryotes - 2996 (source: NCBI BLink).
AT1G53690	0.001	0.167622	0.531635	0.673753	7.38907	9.05429	9.39608	DNA directed RNA polymerase, 7 kDa subunit	Protein of unknown function that is homologous to At5g41010, which encodes a non-catalytic subunit common to nuclear DNA-dependent RNA polymerases II, IV and V; homologous to budding yeast RPB12.	DNA directed RNA polymerase, 7 kDa subunit; FUNCTIONS IN: DNA-directed RNA polymerase activity, DNA binding; INVOLVED IN: pollen tube growth, transcription; LOCATED IN: nucleus; EXPRESSED IN: leaf whorl, sperm cell; EXPRESSED DURING: M germinated pollen stage; CONTAINS InterPro DOMAIN/s: RNA polymerase Rbp10 (InterPro:IPR006591); BEST Arabidopsis thaliana protein match is: DNA directed RNA polyme…
AT3G23125	0.001	0.477528	0.504847	1.91941	8.89944	8.9797	10.9064	MIR173; miRNA	Encodes a microRNA that targets the TAS1 and TAS2 families of tasiRNA-generating transcripts. Cleavage of TAS1 and TAS2 transcripts by miR173 initiates processing of these transcripts in a 21-nucleotide register. MicroRNAs are regulatory RNAs with a mature length of ~21-nucleotides that are processed from hairpin precursors by Dicer-like enzymes. MicroRNAs can negatively regulate gene expression …
AT5G43890	0.001	0.193259	0.476734	0.215777	7.59439	8.89704	7.7534	Flavin-binding monooxygenase family protein	Encodes a YUCCA-like putative flavin monooxygenase, the activation tagging mutant has increased level of IAA, increased auxin response and phenotype of auxin overproduction, rescues erecta mutant phenotype	YUCCA5 (YUC5); CONTAINS InterPro DOMAIN/s: Pyridine nucleotide-disulphide oxidoreductase, class-II (InterPro:IPR000103), FAD-dependent pyridine nucleotide-disulphide oxidoreductase (InterPro:IPR013027), Flavin-containing monooxygenase-like (InterPro:IPR020946); BEST Arabidopsis thaliana protein match is: YUCCA 9 (TAIR:AT1G04180.1); Has 1807 Blast hits to 1807 proteins in 277 species: Archae - 0; …
AT4G14403	0.001	0.441585	0.466848	0.591647	8.78655	8.86681	9.20859		This gene encodes a small protein and has either evidence of transcription or purifying selection.	unknown protein; Has 30201 Blast hits to 17322 proteins in 780 species: Archae - 12; Bacteria - 1396; Metazoa - 17338; Fungi - 3422; Plants - 5037; Viruses - 0; Other Eukaryotes - 2996 (source: NCBI BLink).
AT1G75430	0.001	0.0850258	0.44945	0.0569598	6.40983	8.81202	5.83187	BEL1-like homeodomain 11		BEL1-like homeodomain 11 (BLH11); FUNCTIONS IN: sequence-specific DNA binding transcription factor activity; INVOLVED IN: regulation of transcription, DNA-dependent, regulation of transcription; EXPRESSED IN: ovule, pedicel; EXPRESSED DURING: 4 anthesis; CONTAINS InterPro DOMAIN/s: Homeobox (InterPro:IPR001356), Homeodomain-like (InterPro:IPR009057), POX (InterPro:IPR006563), Homeodomain-related …
AT4G19430	0.001	0.0580869	0.42987	0.0778262	5.86014	8.74776	6.28218			unknown protein; FUNCTIONS IN: molecular_function unknown; INVOLVED IN: biological_process unknown; LOCATED IN: chloroplast; EXPRESSED IN: 17 plant structures; EXPRESSED DURING: 13 growth stages; Has 30201 Blast hits to 17322 proteins in 780 species: Archae - 12; Bacteria - 1396; Metazoa - 17338; Fungi - 3422; Plants - 5037; Viruses - 0; Other Eukaryotes - 2996 (source: NCBI BLink).
AT1G18290	0.001	10.9797	0.404924	12.9433	13.4225	8.66151	13.6599			unknown protein; FUNCTIONS IN: molecular_function unknown; INVOLVED IN: N-terminal protein myristoylation; LOCATED IN: chloroplast; EXPRESSED IN: root; Has 94 Blast hits to 94 proteins in 12 species: Archae - 0; Bacteria - 0; Metazoa - 0; Fungi - 0; Plants - 94; Viruses - 0; Other Eukaryotes - 0 (source: NCBI BLink).
AT2G36440	0.001	0.547566	0.385928	1.71183	9.09689	8.59219	10.7413			unknown protein; Has 3 Blast hits to 3 proteins in 2 species: Archae - 0; Bacteria - 0; Metazoa - 0; Fungi - 0; Plants - 3; Viruses - 0; Other Eukaryotes - 0 (source: NCBI BLink).
AT1G24480	0.001	0.102669	0.379898	0.0687789	6.68185	8.56947	6.10389	S-adenosyl-L-methionine-dependent methyltransferases superfamily protein		S-adenosyl-L-methionine-dependent methyltransferases superfamily protein; FUNCTIONS IN: methyltransferase activity; INVOLVED IN: metabolic process; LOCATED IN: endomembrane system; CONTAINS InterPro DOMAIN/s: Methyltransferase type 11 (InterPro:IPR013216); BEST Arabidopsis thaliana protein match is: S-adenosyl-L-methionine-dependent methyltransferases superfamily protein (TAIR:AT4G24805.1); Has 3…
AT4G34470	0.001	0.268415	0.378361	0.839133	8.06832	8.56362	9.71276	SKP1-like 12		SKP1-like 12 (SK12); FUNCTIONS IN: ubiquitin-protein ligase activity, protein binding; INVOLVED IN: ubiquitin-dependent protein catabolic process; LOCATED IN: endomembrane system; EXPRESSED IN: inflorescence; EXPRESSED DURING: seedling growth; CONTAINS InterPro DOMAIN/s: E3 ubiquitin ligase, SCF complex, Skp subunit (InterPro:IPR016897), SKP1 component, dimerisation (InterPro:IPR016072), SKP1 com…
AT2G47200	0.001	2.31558	0.360007	2.55497	11.1772	8.49188	11.3191			unknown protein; Has 3 Blast hits to 3 proteins in 1 species: Archae - 0; Bacteria - 0; Metazoa - 0; Fungi - 0; Plants - 3; Viruses - 0; Other Eukaryotes - 0 (source: NCBI BLink).
AT2G40004	0.001	0.446385	0.353942	0.747597	8.80215	8.46737	9.54612			unknown protein; LOCATED IN: endomembrane system; Has 30201 Blast hits to 17322 proteins in 780 species: Archae - 12; Bacteria - 1396; Metazoa - 17338; Fungi - 3422; Plants - 5037; Viruses - 0; Other Eukaryotes - 2996 (source: NCBI BLink).
AT1G07885	0.001	3.6727	0.352983	1.34203	11.8426	8.46345	10.3902
AT2G06045	0.001	0.318352	0.336565	0.710893	8.31448	8.39474	9.47349	transposable element gene		copia-like retrotransposon family, has a 2.2e-12 P-value blast match to GB:AAC02672 polyprotein (Ty1_Copia-element) (Arabidopsis arenosa)
AT4G26560	0.001	0.191011	0.336565	0.170614	7.57751	8.39474	7.4146	calcineurin B-like protein 7	Encodes calcineurin B-like protein 7 (CBL7).	calcineurin B-like protein 7 (CBL7); CONTAINS InterPro DOMAIN/s: EF-Hand 1, calcium-binding site (InterPro:IPR018247), Recoverin (InterPro:IPR001125), EF-HAND 2 (InterPro:IPR018249), Calcineurin B protein (InterPro:IPR015757), EF-hand-like domain (InterPro:IPR011992), Calcium-binding EF-hand (InterPro:IPR002048); BEST Arabidopsis thaliana protein match is: calcineurin B-like 3 (TAIR:AT4G26570.1);…
AT4G21213	0.001	0.157347	0.332696	0.210817	7.2978	8.37806	7.71985		This gene encodes a small protein and has either evidence of transcription or purifying selection.	unknown protein; Has 30201 Blast hits to 17322 proteins in 780 species: Archae - 12; Bacteria - 1396; Metazoa - 17338; Fungi - 3422; Plants - 5037; Viruses - 0; Other Eukaryotes - 2996 (source: NCBI BLink).
AT2G24683	0.001	0.91261	0.321606	2.44547	9.83385	8.32915	11.2559			unknown protein; LOCATED IN: endomembrane system; Has 30201 Blast hits to 17322 proteins in 780 species: Archae - 12; Bacteria - 1396; Metazoa - 17338; Fungi - 3422; Plants - 5037; Viruses - 0; Other Eukaryotes - 2996 (source: NCBI BLink).
AT5G09876	0.001	2.49802	0.316911	1.60652	11.2866	8.30794	10.6497
AT3G48840	0.001	1.00867	0.30468	1.44798	9.97824	8.25115	10.4998	RNA-binding (RRM/RBD/RNP motifs) family protein		RNA-binding (RRM/RBD/RNP motifs) family protein; FUNCTIONS IN: nucleotide binding, nucleic acid binding; INVOLVED IN: biological_process unknown; LOCATED IN: cellular_component unknown; CONTAINS InterPro DOMAIN/s: RNA recognition motif, RNP-1 (InterPro:IPR000504), Nucleotide-binding, alpha-beta plait (InterPro:IPR012677); BEST Arabidopsis thaliana protein match is: RNA-binding (RRM/RBD/RNP motifs…
AT4G17920	0.001	0.283224	0.299427	0.063245	8.1458	8.22606	5.98288	RING/U-box superfamily protein		RING/U-box superfamily protein; FUNCTIONS IN: zinc ion binding; CONTAINS InterPro DOMAIN/s: Zinc finger, RING-type (InterPro:IPR001841), Zinc finger, C3HC4 RING-type (InterPro:IPR018957); BEST Arabidopsis thaliana protein match is: RING/U-box superfamily protein (TAIR:AT5G46650.1); Has 8779 Blast hits to 8757 proteins in 280 species: Archae - 0; Bacteria - 0; Metazoa - 2402; Fungi - 735; Plants -…
AT5G17780	0.001	0.639507	0.293953	0.44704	9.32082	8.19944	8.80426	alpha/beta-Hydrolases superfamily protein		alpha/beta-Hydrolases superfamily protein; FUNCTIONS IN: hydrolase activity; LOCATED IN: endomembrane system; EXPRESSED IN: 13 plant structures; EXPRESSED DURING: 8 growth stages; CONTAINS InterPro DOMAIN/s: Alpha/beta hydrolase fold-1 (InterPro:IPR000073); BEST Arabidopsis thaliana protein match is: alpha/beta-Hydrolases superfamily protein (TAIR:AT5G17720.1); Has 7857 Blast hits to 7854 protein…
AT3G08700	0.001	0.547566	0.289446	0.855916	9.09689	8.17715	9.74132	ubiquitin-conjugating enzyme 12		ubiquitin-conjugating enzyme 12 (UBC12); FUNCTIONS IN: ubiquitin-protein ligase activity, small conjugating protein ligase activity; INVOLVED IN: regulation of protein metabolic process, post-translational protein modification; LOCATED IN: cellular_component unknown; EXPRESSED IN: 9 plant structures; EXPRESSED DURING: L mature pollen stage, LP.04 four leaves visible, 4 anthesis, LP.10 ten leaves …
AT2G23830	0.001	1.27765	0.289446	0.244547	10.3193	8.17715	7.93397	PapD-like superfamily protein		PapD-like superfamily protein; FUNCTIONS IN: structural molecule activity; INVOLVED IN: biological_process unknown; LOCATED IN: cellular_component unknown; EXPRESSED IN: stem; CONTAINS InterPro DOMAIN/s: PapD-like (InterPro:IPR008962), Major sperm protein (InterPro:IPR000535); BEST Arabidopsis thaliana protein match is: vesicle associated protein (TAIR:AT3G60600.1); Has 878 Blast hits to 874 prot…
AT5G66780	0.001	0.39299	0.276982	0.438781	8.61835	8.11365	8.77736			unknown protein; Has 1807 Blast hits to 1807 proteins in 277 species: Archae - 0; Bacteria - 0; Metazoa - 736; Fungi - 347; Plants - 385; Viruses - 0; Other Eukaryotes - 339 (source: NCBI BLink).
AT3G13500	0.001	8.50947	0.260762	8.0965	13.0549	8.02659	12.9831			unknown protein; BEST Arabidopsis thaliana protein match is: unknown protein (TAIR:AT1G55365.1); Has 2761 Blast hits to 655 proteins in 118 species: Archae - 5; Bacteria - 503; Metazoa - 856; Fungi - 159; Plants - 239; Viruses - 11; Other Eukaryotes - 988 (source: NCBI BLink).
AT1G60830	0.001	1.10002	0.258434	1.47383	10.1033	8.01365	10.5254	RNA-binding (RRM/RBD/RNP motifs) family protein		RNA-binding (RRM/RBD/RNP motifs) family protein; FUNCTIONS IN: RNA binding, nucleotide binding, nucleic acid binding; EXPRESSED IN: male gametophyte, pollen tube; EXPRESSED DURING: L mature pollen stage, M germinated pollen stage; CONTAINS InterPro DOMAIN/s: RNA recognition motif, RNP-1 (InterPro:IPR000504), Nucleotide-binding, alpha-beta plait (InterPro:IPR012677); BEST Arabidopsis thaliana prot…
AT1G70185	0.001	3.29027	0.257667	5.5513	11.684	8.00936	12.4386	other RNA
AT1G32910	0.001	0.61822	0.248986	0.276102	9.27198	7.95992	8.10906	HXXXD-type acyl-transferase family protein		HXXXD-type acyl-transferase family protein; FUNCTIONS IN: transferase activity, transferring acyl groups other than amino-acyl groups, transferase activity; INVOLVED IN: biological_process unknown; LOCATED IN: cellular_component unknown; CONTAINS InterPro DOMAIN/s: Transferase (InterPro:IPR003480); BEST Arabidopsis thaliana protein match is: HXXXD-type acyl-transferase family protein (TAIR:AT1G78…
AT4G28500	0.001	0.161429	0.238929	0.173029	7.33475	7.90044	7.43487	NAC domain containing protein 73		NAC domain containing protein 73 (NAC073); CONTAINS InterPro DOMAIN/s: No apical meristem (NAM) protein (InterPro:IPR003441); BEST Arabidopsis thaliana protein match is: NAC domain containing protein 10 (TAIR:AT1G28470.1); Has 2322 Blast hits to 2317 proteins in 68 species: Archae - 0; Bacteria - 0; Metazoa - 0; Fungi - 0; Plants - 2321; Viruses - 0; Other Eukaryotes - 1 (source: NCBI BLink).
AT3G26620	0.001	0.221388	0.234053	0.14831	7.79043	7.87069	7.21248	LOB domain-containing protein 23		LOB domain-containing protein 23 (LBD23); CONTAINS InterPro DOMAIN/s: Lateral organ boundaries, LOB (InterPro:IPR004883); BEST Arabidopsis thaliana protein match is: LOB domain-containing protein 24 (TAIR:AT3G26660.1); Has 984 Blast hits to 979 proteins in 25 species: Archae - 0; Bacteria - 0; Metazoa - 0; Fungi - 0; Plants - 984; Viruses - 0; Other Eukaryotes - 0 (source: NCBI BLink).
AT3G45660	0.001	0.539715	0.233424	0.262954	9.07606	7.86681	8.03867	Major facilitator superfamily protein		Major facilitator superfamily protein; FUNCTIONS IN: transporter activity; INVOLVED IN: oligopeptide transport; LOCATED IN: membrane; CONTAINS InterPro DOMAIN/s: Oligopeptide transporter (InterPro:IPR000109), Major facilitator superfamily, general substrate transporter (InterPro:IPR016196); BEST Arabidopsis thaliana protein match is: nitrate excretion transporter1 (TAIR:AT3G45650.1); Has 4308 Bla…
AT5G48070	0.001	0.073204	0.232176	0.0980805	6.19385	7.85907	6.61589	xyloglucan endotransglucosylase/hydrolase 20	putative xyloglucan endotransglycosylase/hydrolase, expressed primarily in the stele of mature non-elongating regions of both the main and the lateral root. Is expressed in lateral root primordia but expression ceases after lateral root begins to grow.	xyloglucan endotransglucosylase/hydrolase 20 (XTH20); FUNCTIONS IN: hydrolase activity, acting on glycosyl bonds, xyloglucan:xyloglucosyl transferase activity, hydrolase activity, hydrolyzing O-glycosyl compounds; INVOLVED IN: carbohydrate metabolic process, cellular glucan metabolic process; LOCATED IN: endomembrane system, cell wall, apoplast; EXPRESSED IN: 7 plant structures; EXPRESSED DURING:…
AT5G09443	0.001	0.0720481	0.22851	0.193064	6.17089	7.83611	7.59293	other RNA	Potential natural antisense gene, locus overlaps with AT5G09445
AT5G61620	0.001	0.129143	0.227552	0.230705	7.01282	7.83005	7.84991	myb-like transcription factor family protein		myb-like transcription factor family protein; CONTAINS InterPro DOMAIN/s: SANT, DNA-binding (InterPro:IPR001005), Homeodomain-like (InterPro:IPR009057), Myb, DNA-binding (InterPro:IPR014778), Zinc finger, CCHC-type (InterPro:IPR001878), HTH transcriptional regulator, Myb-type, DNA-binding (InterPro:IPR017930), Myb-like DNA-binding domain, SHAQKYF class (InterPro:IPR006447); BEST Arabidopsis thali…
AT4G04680	0.001	0.0522487	0.220951	0.420024	5.70732	7.78758	8.71433			INVOLVED IN: biological_process unknown; LOCATED IN: endomembrane system; BEST Arabidopsis thaliana protein match is: ARM repeat superfamily protein (TAIR:AT5G06350.1); Has 30201 Blast hits to 17322 proteins in 780 species: Archae - 12; Bacteria - 1396; Metazoa - 17338; Fungi - 3422; Plants - 5037; Viruses - 0; Other Eukaryotes - 2996 (source: NCBI BLink).
AT2G07739	0.001	0.136891	0.217084	0.0917052	7.09689	7.76211	6.51893	Ycf1 protein		Ycf1 protein; FUNCTIONS IN: molecular_function unknown; INVOLVED IN: biological_process unknown; LOCATED IN: endomembrane system; CONTAINS InterPro DOMAIN/s: Ycf1 (InterPro:IPR008896); BEST Arabidopsis thaliana protein match is: Ycf1 protein (TAIR:ATMG00370.1); Has 1145 Blast hits to 1145 proteins in 726 species: Archae - 0; Bacteria - 0; Metazoa - 0; Fungi - 0; Plants - 1145; Viruses - 0; Other …
AT4G01535	0.001	1.48795	0.209743	3.05684	10.5391	7.71248	11.5778			unknown protein; FUNCTIONS IN: molecular_function unknown; INVOLVED IN: biological_process unknown; LOCATED IN: endomembrane system; Has 30201 Blast hits to 17322 proteins in 780 species: Archae - 12; Bacteria - 1396; Metazoa - 17338; Fungi - 3422; Plants - 5037; Viruses - 0; Other Eukaryotes - 2996 (source: NCBI BLink).
AT5G40395	0.001	0.789758	0.208735	0.529069	9.62527	7.70553	9.04731	U6acat; snRNA		gi|2351067|dbj|AB006702.1| Arabidopsis thaliana U6acat At5g40400 gi|2351067|dbj|AB006702.1|
AT5G37760	0.001	0.329066	0.208735	0.352712	8.36223	7.70553	8.46235	Chaperone DnaJ-domain superfamily protein		Chaperone DnaJ-domain superfamily protein; FUNCTIONS IN: unfolded protein binding, heat shock protein binding; INVOLVED IN: protein folding; LOCATED IN: cellular_component unknown; CONTAINS InterPro DOMAIN/s: Molecular chaperone, heat shock protein, Hsp40, DnaJ (InterPro:IPR015609), Heat shock protein DnaJ, N-terminal (InterPro:IPR001623), Heat shock protein DnaJ (InterPro:IPR003095); BEST Arabid…
AT1G54070	0.001	0.0987198	0.208735	0.132267	6.62527	7.70553	7.04731	Dormancy/auxin associated family protein		Dormancy/auxin associated family protein; CONTAINS InterPro DOMAIN/s: Dormancyauxin associated (InterPro:IPR008406); BEST Arabidopsis thaliana protein match is: Dormancy/auxin associated family protein (TAIR:AT1G56220.3); Has 172 Blast hits to 172 proteins in 35 species: Archae - 0; Bacteria - 0; Metazoa - 0; Fungi - 0; Plants - 171; Viruses - 0; Other Eukaryotes - 1 (source: NCBI BLink).
AT3G49070	0.001	0.164138	0.208234	0.13195	7.35877	7.70206	7.04385	Protein of unknown function (DUF677)		Protein of unknown function (DUF677); INVOLVED IN: N-terminal protein myristoylation; EXPRESSED IN: 13 plant structures; EXPRESSED DURING: LP.04 four leaves visible, 4 anthesis, LP.10 ten leaves visible, petal differentiation and expansion stage, D bilateral stage; CONTAINS InterPro DOMAIN/s: Protein of unknown function DUF677 (InterPro:IPR007749); BEST Arabidopsis thaliana protein match is: Prot…
AT2G16190	0.001	0.0383808	0.202883	0.102847	5.26231	7.6645	6.68436			BEST Arabidopsis thaliana protein match is: hydroxyproline-rich glycoprotein family protein (TAIR:AT1G49330.1); Has 77 Blast hits to 77 proteins in 25 species: Archae - 0; Bacteria - 0; Metazoa - 6; Fungi - 13; Plants - 56; Viruses - 0; Other Eukaryotes - 2 (source: NCBI BLink).
AT5G44900	0.001	0.0951737	0.201237	0.191274	6.57249	7.65275	7.5795	Toll-Interleukin-Resistance (TIR) domain family protein		Toll-Interleukin-Resistance (TIR) domain family protein; FUNCTIONS IN: transmembrane receptor activity; INVOLVED IN: signal transduction, N-terminal protein myristoylation, defense response, innate immune response; LOCATED IN: intrinsic to membrane; CONTAINS InterPro DOMAIN/s: Toll-Interleukin receptor (InterPro:IPR000157); BEST Arabidopsis thaliana protein match is: Disease resistance protein (T…
AT4G33120	0.001	0.06246	0.1981	0.0836854	5.96486	7.63008	6.3869	S-adenosyl-L-methionine-dependent methyltransferases superfamily protein		S-adenosyl-L-methionine-dependent methyltransferases superfamily protein; FUNCTIONS IN: (S)-coclaurine-N-methyltransferase activity; INVOLVED IN: lipid biosynthetic process; CONTAINS InterPro DOMAIN/s: Cyclopropane-fatty-acyl-phospholipid/mycolic acid synthase (InterPro:IPR003333); BEST Arabidopsis thaliana protein match is: S-adenosyl-L-methionine-dependent methyltransferases superfamily protein…
AT5G05220	0.001	0.682389	0.196753	1.41298	9.41445	7.62024	10.4645			unknown protein; Has 30201 Blast hits to 17322 proteins in 780 species: Archae - 12; Bacteria - 1396; Metazoa - 17338; Fungi - 3422; Plants - 5037; Viruses - 0; Other Eukaryotes - 2996 (source: NCBI BLink).
AT1G78360	0.001	0.122773	0.194694	0.0822469	6.93984	7.60507	6.36189	glutathione S-transferase TAU 21	Encodes glutathione transferase belonging to the tau class of GSTs. Naming convention according to Wagner et al. (2002).	glutathione S-transferase TAU 21 (GSTU21); CONTAINS InterPro DOMAIN/s: Thioredoxin fold (InterPro:IPR012335), Glutathione S-transferase, C-terminal (InterPro:IPR004046), Glutathione S-transferase, C-terminal-like (InterPro:IPR010987), Glutathione S-transferase/chloride channel, C-terminal (InterPro:IPR017933), Glutathione S-transferase, N-terminal (InterPro:IPR004045), Thioredoxin-like fold (Inte…
AT3G16040	0.001	0.275005	0.193825	0.12282	8.10331	7.59861	6.9404	Translation machinery associated TMA7		Translation machinery associated TMA7; CONTAINS InterPro DOMAIN/s: Translation machinery associated TMA7 (InterPro:IPR015157); BEST Arabidopsis thaliana protein match is: Translation machinery associated TMA7 (TAIR:AT1G15270.1); Has 382 Blast hits to 382 proteins in 132 species: Archae - 0; Bacteria - 0; Metazoa - 202; Fungi - 86; Plants - 65; Viruses - 0; Other Eukaryotes - 29 (source: NCBI BLin…
AT3G15740	0.001	0.182522	0.192964	0.0815158	7.51193	7.59219	6.34901	RING/U-box superfamily protein		RING/U-box superfamily protein; FUNCTIONS IN: zinc ion binding; EXPRESSED IN: 10 plant structures; EXPRESSED DURING: 4 anthesis, F mature embryo stage, petal differentiation and expansion stage, D bilateral stage; CONTAINS InterPro DOMAIN/s: Zinc finger, RING-type (InterPro:IPR001841), Zinc finger, C3HC4 RING-type (InterPro:IPR018957); BEST Arabidopsis thaliana protein match is: RING/U-box superf…
AT1G77150	0.001	0.519841	0.183194	0.928661	9.02193	7.51722	9.85901	Pentatricopeptide repeat (PPR) superfamily protein		Pentatricopeptide repeat (PPR) superfamily protein; CONTAINS InterPro DOMAIN/s: Pentatricopeptide repeat (InterPro:IPR002885); BEST Arabidopsis thaliana protein match is: Tetratricopeptide repeat (TPR)-like superfamily protein (TAIR:AT1G77170.1); Has 4376 Blast hits to 4365 proteins in 43 species: Archae - 0; Bacteria - 0; Metazoa - 0; Fungi - 0; Plants - 4376; Viruses - 0; Other Eukaryotes - 0 (…
AT2G25295	0.001	1.02669	0.180904	1.14632	10.0038	7.49908	10.1628	low-molecular-weight cysteine-rich 81	Encodes a member of a family of small,secreted, cysteine rich protein with sequence similarity to the PCP (pollen coat protein) gene family.	low-molecular-weight cysteine-rich 81 (LCR81); INVOLVED IN: defense response; LOCATED IN: endomembrane system; CONTAINS InterPro DOMAIN/s: Knottin (InterPro:IPR003614); BEST Arabidopsis thaliana protein match is: unknown protein (TAIR:AT2G20070.1); Has 35333 Blast hits to 34131 proteins in 2444 species: Archae - 798; Bacteria - 22429; Metazoa - 974; Fungi - 991; Plants - 531; Viruses - 0; Other E…
AT5G39010	0.001	0.0805244	0.170262	0.323666	6.33135	7.41161	8.33836			unknown protein; BEST Arabidopsis thaliana protein match is: unknown protein (TAIR:AT2G39782.1); Has 12 Blast hits to 12 proteins in 3 species: Archae - 0; Bacteria - 0; Metazoa - 0; Fungi - 0; Plants - 12; Viruses - 0; Other Eukaryotes - 0 (source: NCBI BLink).
AT1G73610	0.001	0.158715	0.167795	0.21265	7.31029	7.39055	7.73234	GDSL-like Lipase/Acylhydrolase superfamily protein		GDSL-like Lipase/Acylhydrolase superfamily protein; FUNCTIONS IN: lipase activity, hydrolase activity, acting on ester bonds, carboxylesterase activity; INVOLVED IN: lipid metabolic process; LOCATED IN: endomembrane system; EXPRESSED IN: central cell, embryo, sperm cell; EXPRESSED DURING: C globular stage; CONTAINS InterPro DOMAIN/s: Lipase, GDSL, active site (InterPro:IPR008265), Lipase, GDSL (I…
AT3G09290	0.001	0.079128	0.16731	0.106018	6.30612	7.38638	6.72816	telomerase activator1	encodes activation factor TAC1 which mediates telomerase activity	telomerase activator1 (TAC1); FUNCTIONS IN: transcription activator activity, zinc ion binding, sequence-specific DNA binding transcription factor activity, nucleic acid binding; INVOLVED IN: regulation of transcription; LOCATED IN: intracellular; CONTAINS InterPro DOMAIN/s: Zinc finger, C2H2-like (InterPro:IPR015880), Zinc finger, C2H2-type (InterPro:IPR007087); BEST Arabidopsis thaliana protein…
AT1G50760	0.001	0.944079	0.166348	1.68653	9.88276	7.37806	10.7198	Aminotransferase-like, plant mobile domain family protein		Aminotransferase-like, plant mobile domain family protein; CONTAINS InterPro DOMAIN/s: Aminotransferase-like, plant mobile domain (InterPro:IPR019557); BEST Arabidopsis thaliana protein match is: Plant mobile domain protein family (TAIR:AT1G50790.1); Has 70 Blast hits to 70 proteins in 7 species: Archae - 0; Bacteria - 0; Metazoa - 0; Fungi - 0; Plants - 70; Viruses - 0; Other Eukaryotes - 0 (sou…
AT5G48920	0.001	0.261243	0.165713	0.140008	8.02925	7.37255	7.12937	tracheary element differentiation-related 7		tracheary element differentiation-related 7 (TED7); BEST Arabidopsis thaliana protein match is: tracheary element differentiation-related 6 (TAIR:AT1G43790.1); Has 1807 Blast hits to 1807 proteins in 277 species: Archae - 0; Bacteria - 0; Metazoa - 736; Fungi - 347; Plants - 385; Viruses - 0; Other Eukaryotes - 339 (source: NCBI BLink).
AT1G16950	0.001	0.0745326	0.157593	0.299582	6.2198	7.30006	8.22681			unknown protein; FUNCTIONS IN: molecular_function unknown; INVOLVED IN: biological_process unknown; LOCATED IN: endomembrane system; EXPRESSED IN: stamen; EXPRESSED DURING: 4 anthesis; Has 17 Blast hits to 17 proteins in 5 species: Archae - 0; Bacteria - 0; Metazoa - 0; Fungi - 0; Plants - 17; Viruses - 0; Other Eukaryotes - 0 (source: NCBI BLink).
AT2G30760	0.001	1.47195	0.155616	2.16937	10.5235	7.28185	11.0831			unknown protein; Has 3 Blast hits to 3 proteins in 2 species: Archae - 0; Bacteria - 0; Metazoa - 0; Fungi - 0; Plants - 3; Viruses - 0; Other Eukaryotes - 0 (source: NCBI BLink).
AT2G42820	0.001	0.0974316	0.154508	0.195812	6.60632	7.27154	7.61332	HVA22-like protein F		HVA22-like protein F (HVA22F); FUNCTIONS IN: molecular_function unknown; INVOLVED IN: biological_process unknown; LOCATED IN: endomembrane system; CONTAINS InterPro DOMAIN/s: TB2/DP1/HVA22 related protein (InterPro:IPR004345); BEST Arabidopsis thaliana protein match is: HVA22 homologue A (TAIR:AT1G74520.1); Has 35333 Blast hits to 34131 proteins in 2444 species: Archae - 798; Bacteria - 22429; Me…
AT5G01420	0.001	0.0870073	0.153308	0.0388582	6.44306	7.26029	5.28015	Glutaredoxin family protein		Glutaredoxin family protein; FUNCTIONS IN: electron carrier activity, protein disulfide oxidoreductase activity; INVOLVED IN: cell redox homeostasis; CONTAINS InterPro DOMAIN/s: Thioredoxin fold (InterPro:IPR012335), Glutaredoxin (InterPro:IPR002109), Thioredoxin-like fold (InterPro:IPR012336); BEST Arabidopsis thaliana protein match is: Glutaredoxin family protein (TAIR:AT5G06470.1); Has 1807 Bl…
AT1G10710	0.001	0.0864578	0.15234	0.231676	6.43392	7.25115	7.85597	poor homologous synapsis 1	Computational predictions suggested the presence of a small cysteine-rich protein beginning in intron 9 (Silverstein 2007), but subsequent analysis revealed that this region contains a tenth exon for the At1g10710 gene. PHS1 regulates recombination and pairing of homologous chromosomes during meiotic prophase by controlling transport of RAD50 from cytoplasm to the nucleus.	POOR HOMOLOGOUS SYNAPSIS 1 (PHS1); BEST Arabidopsis thaliana protein match is: unknown protein (TAIR:AT1G10717.1); Has 43 Blast hits to 42 proteins in 8 species: Archae - 0; Bacteria - 0; Metazoa - 0; Fungi - 0; Plants - 43; Viruses - 0; Other Eukaryotes - 0 (source: NCBI BLink).
AT3G27965	0.001	0.142843	0.151015	0.191385	7.15829	7.23855	7.58033	transposable element gene		copia-like retrotransposon family, has a 5.5e-26 P-value blast match to GB:AAB82754 retrofit (TY1_Copia-element) (Oryza longistaminata)
AT2G38350	0.001	0.423376	0.149199	0.378166	8.72579	7.22109	8.56288			unknown protein; FUNCTIONS IN: molecular_function unknown; INVOLVED IN: biological_process unknown; LOCATED IN: mitochondrion; Has 1 Blast hits to 1 proteins in 1 species: Archae - 0; Bacteria - 0; Metazoa - 0; Fungi - 0; Plants - 1; Viruses - 0; Other Eukaryotes - 0 (source: NCBI BLink).
AT2G07695	0.001	0.515687	0.148688	0.376871	9.01035	7.21614	8.55793	Cytochrome C oxidase subunit II-like, transmembrane domain		Cytochrome C oxidase subunit II-like, transmembrane domain; FUNCTIONS IN: electron carrier activity, cytochrome-c oxidase activity, copper ion binding, heme binding; INVOLVED IN: electron transport chain, respiratory electron transport chain; LOCATED IN: integral to membrane, membrane; EXPRESSED IN: male gametophyte; EXPRESSED DURING: L mature pollen stage; CONTAINS InterPro DOMAIN/s: Cytochrome …
AT4G02830	0.001	0.186247	0.147676	0.0623845	7.54107	7.2063	5.96312			unknown protein; Has 74 Blast hits to 74 proteins in 13 species: Archae - 0; Bacteria - 0; Metazoa - 0; Fungi - 0; Plants - 74; Viruses - 0; Other Eukaryotes - 0 (source: NCBI BLink).
AT5G10890	0.001	0.0462471	0.146679	0.061963	5.53129	7.19651	5.95334	myosin heavy chain-related		myosin heavy chain-related; BEST Arabidopsis thaliana protein match is: WRKY family transcription factor (TAIR:AT4G31805.1); Has 1807 Blast hits to 1807 proteins in 277 species: Archae - 0; Bacteria - 0; Metazoa - 736; Fungi - 347; Plants - 385; Viruses - 0; Other Eukaryotes - 339 (source: NCBI BLink).
AT5G06490	0.001	0.967919	0.146185	0.277895	9.91874	7.19165	8.11839	RING/U-box superfamily protein		RING/U-box superfamily protein; FUNCTIONS IN: zinc ion binding; CONTAINS InterPro DOMAIN/s: Zinc finger, RING-type (InterPro:IPR001841), Zinc finger, C3HC4 RING-type (InterPro:IPR018957); BEST Arabidopsis thaliana protein match is: RING/U-box superfamily protein (TAIR:AT2G35910.1); Has 1807 Blast hits to 1807 proteins in 277 species: Archae - 0; Bacteria - 0; Metazoa - 736; Fungi - 347; Plants - …
AT1G48405	0.001	0.0459367	0.145694	0.307736	5.52158	7.1868	8.26555	Kinase interacting (KIP1-like) family protein		Kinase interacting (KIP1-like) family protein; CONTAINS InterPro DOMAIN/s: KIP1-like (InterPro:IPR011684); BEST Arabidopsis thaliana protein match is: Kinase interacting (KIP1-like) family protein (TAIR:AT3G17680.1); Has 200 Blast hits to 198 proteins in 54 species: Archae - 0; Bacteria - 36; Metazoa - 14; Fungi - 10; Plants - 112; Viruses - 0; Other Eukaryotes - 28 (source: NCBI BLink).
AT2G40170	0.001	1.1445	0.14235	2.79626	10.1605	7.1533	11.4493	Stress induced protein	Encodes a group 1 LEA gene that is activated by direct binding of ABI5 to its promoter and is involved in response to ABA. Is required for normal seed development. Involved in regulating the timing of dessication tolerance and rate of water loss during seed maturation.	LATE EMBRYOGENESIS ABUNDANT 6 (GEA6); CONTAINS InterPro DOMAIN/s: Late embryogenesis abundant protein, group 5, conserved site (InterPro:IPR022377), Stress induced protein (InterPro:IPR000389); BEST Arabidopsis thaliana protein match is: Stress induced protein (TAIR:AT3G51810.1); Has 212 Blast hits to 184 proteins in 37 species: Archae - 0; Bacteria - 6; Metazoa - 17; Fungi - 0; Plants - 189; Vir…
AT2G36815	0.001	0.651864	0.137831	0.698707	9.34843	7.10676	9.44854
AT5G57980	0.001	0.25951	0.137178	0.260773	8.01965	7.09991	8.02665	RNA polymerase II fifth largest subunit, C	NRPB5-like protein of unknown function; homologous to budding yeast RPB5	RNA polymerase II fifth largest subunit, C (RPB5C); FUNCTIONS IN: DNA-directed RNA polymerase activity, DNA binding; INVOLVED IN: transcription; LOCATED IN: nucleus; EXPRESSED IN: shoot apex, leaf whorl, sepal, root, flower; EXPRESSED DURING: petal differentiation and expansion stage; CONTAINS InterPro DOMAIN/s: RNA polymerase, Rpb5, N-terminal (InterPro:IPR005571), RNA polymerase, subunit H/Rpb5…
AT5G67488	0.001	0.0638685	0.135045	0.171145	5.99703	7.07729	7.41908	other RNA	Potential natural antisense gene, locus overlaps with AT5G67490
ATMG01060	0.001	0.633757	0.134003	0.849123	9.30779	7.06612	9.72983			unknown protein.
AT2G37140	0.001	0.253503	0.134003	0.169825	7.98586	7.06612	7.4079	Terpenoid synthases superfamily protein		Terpenoid synthases superfamily protein; FUNCTIONS IN: lyase activity, magnesium ion binding; INVOLVED IN: biological_process unknown; LOCATED IN: cellular_component unknown; CONTAINS InterPro DOMAIN/s: Terpene synthase, metal-binding domain (InterPro:IPR005630), Terpenoid synthase (InterPro:IPR008949); BEST Arabidopsis thaliana protein match is: terpene synthase 1 (TAIR:AT4G15870.1); Has 258 Bla…
AT2G18550	0.001	0.309709	0.130971	0.580938	8.27477	7.0331	9.18224	homeobox protein 21	Encodes a homeodomain leucine zipper class I (HD-Zip I) protein.	homeobox protein 21 (HB21); FUNCTIONS IN: DNA binding, sequence-specific DNA binding transcription factor activity; INVOLVED IN: regulation of transcription, DNA-dependent, regulation of transcription; LOCATED IN: nucleus; EXPRESSED IN: 21 plant structures; EXPRESSED DURING: 13 growth stages; CONTAINS InterPro DOMAIN/s: Homeobox, conserved site (InterPro:IPR017970), Homeobox (InterPro:IPR001356),…
AT5G62320	0.001	0.0779268	0.123577	0.156612	6.28405	6.94927	7.29105	myb domain protein 99	Encodes a putative transcription factor (MYB99).	myb domain protein 99 (MYB99); CONTAINS InterPro DOMAIN/s: SANT, DNA-binding (InterPro:IPR001005), Homeodomain-like (InterPro:IPR009057), Myb, DNA-binding (InterPro:IPR014778), HTH transcriptional regulator, Myb-type, DNA-binding (InterPro:IPR017930), Homeodomain-related (InterPro:IPR012287), Myb transcription factor (InterPro:IPR015495); BEST Arabidopsis thaliana protein match is: myb domain pro…
AT1G28220	0.001	0.155558	0.123343	0.104211	7.28131	6.94654	6.70336	purine permease 3	Member of a family of proteins related to PUP1, a purine transporter. May be involved in the transport of purine and purine derivatives such as cytokinins, across the plasma membrane.	purine permease 3 (PUP3); CONTAINS InterPro DOMAIN/s: Protein of unknown function DUF6, transmembrane (InterPro:IPR000620), Protein of unknown function DUF250 (InterPro:IPR004853); BEST Arabidopsis thaliana protein match is: purine permease 2 (TAIR:AT2G33750.2); Has 782 Blast hits to 771 proteins in 171 species: Archae - 1; Bacteria - 157; Metazoa - 97; Fungi - 2; Plants - 399; Viruses - 0; Other…
AT2G26380	0.001	0.483816	0.120352	0.610097	8.91831	6.91111	9.2529	Leucine-rich repeat (LRR) family protein		Leucine-rich repeat (LRR) family protein; INVOLVED IN: signal transduction, defense response; LOCATED IN: endomembrane system; EXPRESSED IN: hypocotyl, root; CONTAINS InterPro DOMAIN/s: Leucine-rich repeat-containing N-terminal domain, type 2 (InterPro:IPR013210), Leucine-rich repeat (InterPro:IPR001611); BEST Arabidopsis thaliana protein match is: Leucine-rich repeat (LRR) family protein (TAIR:A…
AT5G05500	0.001	0.506311	0.11895	0.226123	8.98388	6.89422	7.82096	Pollen Ole e 1 allergen and extensin family protein		Pollen Ole e 1 allergen and extensin family protein; FUNCTIONS IN: molecular_function unknown; INVOLVED IN: biological_process unknown; LOCATED IN: endomembrane system; EXPRESSED IN: root; CONTAINS InterPro DOMAIN/s: Pollen Ole e 1 allergen/extensin (InterPro:IPR006041); BEST Arabidopsis thaliana protein match is: Pollen Ole e 1 allergen and extensin family protein (TAIR:AT2G34700.1); Has 30201 B…
AT2G37555	0.001	0.0279751	0.118302	0.0374817	4.80607	6.88633	5.22811	other RNA	Potential natural antisense gene, locus overlaps with AT2G37550
AT4G28340	0.001	1.50068	0.116088	1.61833	10.5514	6.85907	10.6603			unknown protein; BEST Arabidopsis thaliana protein match is: unknown protein (TAIR:AT4G28330.1); Has 46 Blast hits to 46 proteins in 10 species: Archae - 0; Bacteria - 0; Metazoa - 0; Fungi - 0; Plants - 46; Viruses - 0; Other Eukaryotes - 0 (source: NCBI BLink).
AT1G66560	0.001	0.109513	0.115778	0.146728	6.77496	6.85522	7.197	WRKY DNA-binding protein 64	member of WRKY Transcription Factor; Group III	WRKY DNA-binding protein 64 (WRKY64); FUNCTIONS IN: sequence-specific DNA binding transcription factor activity; INVOLVED IN: regulation of transcription, DNA-dependent, regulation of transcription; CONTAINS InterPro DOMAIN/s: DNA-binding WRKY (InterPro:IPR003657); BEST Arabidopsis thaliana protein match is: WRKY DNA-binding protein 67 (TAIR:AT1G66550.2); Has 3232 Blast hits to 2800 proteins in 1…
AT2G32790	0.001	0.16427	0.115778	0.0733642	7.35992	6.85522	6.197	Ubiquitin-conjugating enzyme family protein		Ubiquitin-conjugating enzyme family protein; FUNCTIONS IN: ubiquitin-protein ligase activity, small conjugating protein ligase activity; INVOLVED IN: regulation of protein metabolic process, protein modification process, post-translational protein modification; EXPRESSED IN: embryo, pedicel; EXPRESSED DURING: 4 anthesis, C globular stage; CONTAINS InterPro DOMAIN/s: Ubiquitin-conjugating enzyme/R…
AT4G14225	0.001	0.325932	0.114859	0.291128	8.34843	6.84373	8.18551	A20/AN1-like zinc finger family protein		A20/AN1-like zinc finger family protein; FUNCTIONS IN: DNA binding, zinc ion binding; INVOLVED IN: biological_process unknown; LOCATED IN: cellular_component unknown; CONTAINS InterPro DOMAIN/s: Zinc finger, AN1-type (InterPro:IPR000058), Zinc finger, A20-type (InterPro:IPR002653); BEST Arabidopsis thaliana protein match is: A20/AN1-like zinc finger family protein (TAIR:AT1G12440.2); Has 30201 Bl…
AT5G09720	0.001	1.25643	0.113855	1.39482	10.2951	6.83106	10.4459	Magnesium transporter CorA-like family protein		Magnesium transporter CorA-like family protein; BEST Arabidopsis thaliana protein match is: magnesium transporter 7 (TAIR:AT5G09690.3); Has 601 Blast hits to 596 proteins in 130 species: Archae - 0; Bacteria - 0; Metazoa - 46; Fungi - 173; Plants - 356; Viruses - 0; Other Eukaryotes - 26 (source: NCBI BLink).
AT1G10586	0.001	0.16042	0.113065	0.358224	7.32571	6.82101	8.48472	basic helix-loop-helix (bHLH) DNA-binding superfamily protein		basic helix-loop-helix (bHLH) DNA-binding superfamily protein; FUNCTIONS IN: transcription regulator activity; INVOLVED IN: regulation of transcription; LOCATED IN: nucleus; CONTAINS InterPro DOMAIN/s: Helix-loop-helix DNA-binding domain (InterPro:IPR001092), Helix-loop-helix DNA-binding (InterPro:IPR011598); BEST Arabidopsis thaliana protein match is: basic helix-loop-helix (bHLH) DNA-binding su…
AT1G73190	0.001	0.278659	0.110475	0.0466693	8.12236	6.78758	5.5444	Aquaporin-like superfamily protein	Moves to the Protein Storage Vacuole in a Golgi independent manner	TIP3;1; FUNCTIONS IN: water channel activity; INVOLVED IN: autophagy, transport; LOCATED IN: plant-type vacuole membrane, protein storage vacuole, membrane, central vacuole; EXPRESSED IN: 6 plant structures; EXPRESSED DURING: seedling growth, E expanded cotyledon stage; CONTAINS InterPro DOMAIN/s: Major intrinsic protein, conserved site (InterPro:IPR022357), Aquaporin (InterPro:IPR012269), Major …
AT5G43410	0.001	2.28152	0.109639	4.44632	11.1558	6.77661	12.1184	Integrase-type DNA-binding superfamily protein	encodes a member of the ERF (ethylene response factor) subfamily B-3 of ERF/AP2 transcription factor family. The protein contains one AP2 domain. There are 18 members in this subfamily including ATERF-1, ATERF-2, AND ATERF-5.	Integrase-type DNA-binding superfamily protein; FUNCTIONS IN: DNA binding, sequence-specific DNA binding transcription factor activity; INVOLVED IN: regulation of transcription, DNA-dependent; LOCATED IN: nucleus; CONTAINS InterPro DOMAIN/s: DNA-binding, integrase-type (InterPro:IPR016177), Pathogenesis-related transcriptional factor/ERF, DNA-binding (InterPro:IPR001471); BEST Arabidopsis thalian…
AT1G66550	0.001	1.48869	0.108542	1.58192	10.5398	6.76211	10.6275	WRKY DNA-binding protein 67	member of WRKY Transcription Factor; Group III	WRKY DNA-binding protein 67 (WRKY67); FUNCTIONS IN: sequence-specific DNA binding transcription factor activity; INVOLVED IN: regulation of transcription, DNA-dependent, regulation of transcription; CONTAINS InterPro DOMAIN/s: DNA-binding WRKY (InterPro:IPR003657); BEST Arabidopsis thaliana protein match is: WRKY DNA-binding protein 64 (TAIR:AT1G66560.1); Has 3216 Blast hits to 2787 proteins in 1…
AT1G04370	0.001	0.510789	0.108002	1.23186	8.99658	6.75492	10.2666	Ethylene-responsive element binding factor 14	encodes a member of the ERF (ethylene response factor) subfamily B-3 of ERF/AP2 transcription factor family. The protein contains one AP2 domain. There are 18 members in this subfamily including ATERF-1, ATERF-2, AND ATERF-5.	Ethylene-responsive element binding factor 14 (ERF14); CONTAINS InterPro DOMAIN/s: DNA-binding, integrase-type (InterPro:IPR016177), Pathogenesis-related transcriptional factor/ERF, DNA-binding (InterPro:IPR001471); BEST Arabidopsis thaliana protein match is: Integrase-type DNA-binding superfamily protein (TAIR:AT5G43410.1); Has 6105 Blast hits to 5744 proteins in 253 species: Archae - 0; Bacteri…
AT5G24820	0.001	0.637485	0.106414	0.0899071	9.31625	6.73354	6.49036	Eukaryotic aspartyl protease family protein		Eukaryotic aspartyl protease family protein; FUNCTIONS IN: aspartic-type endopeptidase activity; INVOLVED IN: proteolysis; LOCATED IN: endomembrane system; EXPRESSED IN: leaf whorl, flower, seed; EXPRESSED DURING: petal differentiation and expansion stage, E expanded cotyledon stage; CONTAINS InterPro DOMAIN/s: Peptidase aspartic (InterPro:IPR021109), Peptidase aspartic, catalytic (InterPro:IPR00…
AT2G41470	0.001	0.263887	0.104619	0.0441953	8.04378	6.709	5.46582			unknown protein; FUNCTIONS IN: molecular_function unknown; INVOLVED IN: biological_process unknown; LOCATED IN: vacuole; BEST Arabidopsis thaliana protein match is: unknown protein (TAIR:AT2G41440.1); Has 1066 Blast hits to 825 proteins in 144 species: Archae - 7; Bacteria - 46; Metazoa - 465; Fungi - 36; Plants - 67; Viruses - 4; Other Eukaryotes - 441 (source: NCBI BLink).
AT2G07722	0.001	0.293339	0.103373	0.52403	8.19642	6.69172	9.03351			unknown protein; BEST Arabidopsis thaliana protein match is: unknown protein (TAIR:ATMG00620.1); Has 15 Blast hits to 15 proteins in 5 species: Archae - 0; Bacteria - 0; Metazoa - 0; Fungi - 0; Plants - 15; Viruses - 0; Other Eukaryotes - 0 (source: NCBI BLink).
AT5G58630	0.001	0.16181	0.10264	0.216797	7.33816	6.68145	7.7602			unknown protein; Has 1807 Blast hits to 1807 proteins in 277 species: Archae - 0; Bacteria - 0; Metazoa - 736; Fungi - 347; Plants - 385; Viruses - 0; Other Eukaryotes - 339 (source: NCBI BLink).
AT3G20840	0.001	0.0192173	0.101584	0.0257478	4.26434	6.66652	4.68638	Integrase-type DNA-binding superfamily protein	Encodes a member of the AINTEGUMENTA-like (AIL) subclass of the AP2/EREBP family of transcription factors and is essential for quiescent center (QC) specification and stem cell activity. It is a key effector for establishment of the stem cell niche during embryonic pattern formation. It is transcribed in response to auxin accumulation and is dependent on auxin response transcription factors.	PLETHORA 1 (PLT1); CONTAINS InterPro DOMAIN/s: DNA-binding, integrase-type (InterPro:IPR016177), Pathogenesis-related transcriptional factor/ERF, DNA-binding (InterPro:IPR001471); BEST Arabidopsis thaliana protein match is: Integrase-type DNA-binding superfamily protein (TAIR:AT1G51190.1); Has 7378 Blast hits to 5365 proteins in 273 species: Archae - 0; Bacteria - 8; Metazoa - 48; Fungi - 6; Plan…
AT2G04135	0.001	0.191457	0.101205	0.128259	7.58087	6.66113	7.00292	transposable element gene		similar to unknown protein [Arabidopsis thaliana] (TAIR:AT5G33303.1); similar to Integrase, catalytic re (GB:ABE86211.1)
AT2G34100	0.001	0.0318106	0.100891	0.170482	4.99143	6.65666	7.41348			unknown protein; Has 35333 Blast hits to 34131 proteins in 2444 species: Archae - 798; Bacteria - 22429; Metazoa - 974; Fungi - 991; Plants - 531; Viruses - 0; Other Eukaryotes - 9610 (source: NCBI BLink).
AT1G49030	0.001	4.56305	0.100502	3.82105	12.1558	6.65108	11.8998	PLAC8 family protein		PLAC8 family protein; CONTAINS InterPro DOMAIN/s: Protein of unknown function Cys-rich (InterPro:IPR006461); BEST Arabidopsis thaliana protein match is: PLAC8 family protein (TAIR:AT3G18460.1); Has 749 Blast hits to 748 proteins in 94 species: Archae - 0; Bacteria - 0; Metazoa - 146; Fungi - 45; Plants - 538; Viruses - 0; Other Eukaryotes - 20 (source: NCBI BLink).
AT3G15320	0.001	0.142595	0.100502	0.127368	7.15578	6.65108	6.99286	transposable element gene		similar to unknown protein [Arabidopsis thaliana] (TAIR:AT5G32620.1); similar to hypothetical protein 24.t00018 [Brassica oleracea] (GB:ABD64940.1); contains InterPro domain Homeodomain-related; (InterPro:IPR012287); contains InterPro domain Homeodomain-like; (InterPro:IPR009057); contains InterPro domain Myb, DNA-binding; (InterPro:IPR001005)
AT5G16453	0.001	0.283224	0.0998089	0.25298	8.1458	6.6411	7.98288	Defensin-like (DEFL) family protein	Encodes a defensin-like (DEFL) family protein.	Defensin-like (DEFL) family protein; LOCATED IN: endomembrane system; BEST Arabidopsis thaliana protein match is: Defensin-like (DEFL) family protein (TAIR:AT5G08315.1); Has 39 Blast hits to 39 proteins in 4 species: Archae - 0; Bacteria - 0; Metazoa - 0; Fungi - 0; Plants - 39; Viruses - 0; Other Eukaryotes - 0 (source: NCBI BLink).
AT1G36580	0.001	0.657079	0.0992386	0.628836	9.35992	6.63283	9.29654			BEST Arabidopsis thaliana protein match is: short-chain dehydrogenase-reductase B (TAIR:AT3G12800.1); Has 109 Blast hits to 109 proteins in 14 species: Archae - 0; Bacteria - 0; Metazoa - 0; Fungi - 0; Plants - 107; Viruses - 0; Other Eukaryotes - 2 (source: NCBI BLink).
AT5G40645	0.001	0.0937613	0.0991253	0.125624	6.55092	6.63118	6.97296	RPM1-interacting protein 4 (RIN4) family protein		RPM1-interacting protein 4 (RIN4) family protein; CONTAINS InterPro DOMAIN/s: RPM1-interacting protein 4, defence response (InterPro:IPR008700); BEST Arabidopsis thaliana protein match is: RPM1-interacting protein 4 (RIN4) family protein (TAIR:AT4G35655.1); Has 30201 Blast hits to 17322 proteins in 780 species: Archae - 12; Bacteria - 1396; Metazoa - 17338; Fungi - 3422; Plants - 5037; Viruses - …
AT4G18422	0.001	0.372494	0.098451	0.873383	8.54107	6.62133	9.77047
AT4G20050	0.001	0.0463254	0.0979512	0.15517	5.53373	6.61399	7.2777	Pectin lyase-like superfamily protein	Encodes a polygalacturonase that plays a direct role in degrading the pollen mother cell wall during microspore development.	QUARTET 3 (QRT3); FUNCTIONS IN: polygalacturonase activity; INVOLVED IN: microsporogenesis, pollen exine formation; LOCATED IN: endomembrane system; EXPRESSED IN: 16 plant structures; EXPRESSED DURING: 7 growth stages; CONTAINS InterPro DOMAIN/s: Pectin lyase fold/virulence factor (InterPro:IPR011050), Parallel beta-helix repeat (InterPro:IPR006626); BEST Arabidopsis thaliana protein match is: Pe…
AT4G12270	0.001	0.148472	0.0941798	0.318283	7.21405	6.55735	8.31417	Copper amine oxidase family protein		Copper amine oxidase family protein; FUNCTIONS IN: quinone binding, primary amine oxidase activity, copper ion binding; INVOLVED IN: oxidation reduction, amine metabolic process; LOCATED IN: endomembrane system; CONTAINS InterPro DOMAIN/s: Copper amine oxidase, N-terminal (InterPro:IPR016182), Copper amine oxidase, N2-terminal (InterPro:IPR015800), Copper amine oxidase, N2/N3-terminal (InterPro:I…
AT5G06865	0.001	0.177015	0.0935708	0.434809	7.46773	6.54799	8.76424	other RNA	Potential natural antisense gene, locus overlaps with AT5G06860
AT5G19410	0.001	0.262832	0.0926227	0.821679	8.038	6.53329	9.68243	ABC-2 type transporter family protein		ABC-2 type transporter family protein; FUNCTIONS IN: ATPase activity, coupled to transmembrane movement of substances; LOCATED IN: chloroplast, membrane; CONTAINS InterPro DOMAIN/s: ATPase, AAA+ type, core (InterPro:IPR003593), ABC transporter-like (InterPro:IPR003439), ABC-2 type transporter (InterPro:IPR013525), ABC transporter, conserved site (InterPro:IPR017871); BEST Arabidopsis thaliana pro…
AT1G47400	0.001	1.04853	0.0923763	0.234141	10.0342	6.52945	7.87123			unknown protein; BEST Arabidopsis thaliana protein match is: unknown protein (TAIR:AT1G47395.1); Has 11 Blast hits to 11 proteins in 2 species: Archae - 0; Bacteria - 0; Metazoa - 0; Fungi - 0; Plants - 11; Viruses - 0; Other Eukaryotes - 0 (source: NCBI BLink).
AT2G27370	0.001	0.0435498	0.0920824	0.058349	5.44459	6.52485	5.86664	Uncharacterised protein family (UPF0497)		Uncharacterised protein family (UPF0497); CONTAINS InterPro DOMAIN/s: Uncharacterised protein family UPF0497, trans-membrane plant (InterPro:IPR006702), Uncharacterised protein family UPF0497, trans-membrane plant subgroup (InterPro:IPR006459); BEST Arabidopsis thaliana protein match is: Uncharacterised protein family (UPF0497) (TAIR:AT2G36100.1); Has 591 Blast hits to 591 proteins in 21 species:…
AT4G13580	0.001	1.16107	0.0909254	1.20993	10.1812	6.50661	10.2407	Disease resistance-responsive (dirigent-like protein) family protein		Disease resistance-responsive (dirigent-like protein) family protein; FUNCTIONS IN: molecular_function unknown; LOCATED IN: endomembrane system; EXPRESSED IN: root; CONTAINS InterPro DOMAIN/s: Plant disease resistance response protein (InterPro:IPR004265); BEST Arabidopsis thaliana protein match is: Disease resistance-responsive (dirigent-like protein) family protein (TAIR:AT3G24020.1); Has 723 B…
AT2G07736	0.001	0.170052	0.08989	0.11392	7.40983	6.49009	6.83187	transposable element gene		copia-like retrotransposon family, has a 4.9e-29 P-value blast match to GB:CAA37924 orf 2 (Ty1_Copia-element) (Arabidopsis thaliana)
AT5G40590	0.001	7.48976	0.088969	6.65239	12.8707	6.47523	12.6997	Cysteine/Histidine-rich C1 domain family protein		Cysteine/Histidine-rich C1 domain family protein; CONTAINS InterPro DOMAIN/s: DC1 (InterPro:IPR004146), C1-like (InterPro:IPR011424); BEST Arabidopsis thaliana protein match is: Cysteine/Histidine-rich C1 domain family protein (TAIR:AT2G44370.1); Has 1807 Blast hits to 1807 proteins in 277 species: Archae - 0; Bacteria - 0; Metazoa - 736; Fungi - 347; Plants - 385; Viruses - 0; Other Eukaryotes -…
AT5G01215	0.001	0.109659	0.0869497	0.0367311	6.77689	6.44211	5.19893	other RNA	Potential natural antisense gene, locus overlaps with AT5G01210
AT5G48175	0.001	0.408225	0.0863158	0.32817	8.67322	6.43155	8.3583			FUNCTIONS IN: molecular_function unknown; INVOLVED IN: biological_process unknown; LOCATED IN: endomembrane system; EXPRESSED IN: hypocotyl, male gametophyte, root; BEST Arabidopsis thaliana protein match is: Glycosyl hydrolase superfamily protein (TAIR:AT3G09260.1); Has 30201 Blast hits to 17322 proteins in 780 species: Archae - 12; Bacteria - 1396; Metazoa - 17338; Fungi - 3422; Plants - 5037; …
AT5G27130	0.001	0.40782	0.0862301	0.163922	8.67179	6.43012	7.35687	AGAMOUS-like 39		AGAMOUS-like 39 (AGL39); FUNCTIONS IN: DNA binding, sequence-specific DNA binding transcription factor activity; INVOLVED IN: regulation of transcription, DNA-dependent; LOCATED IN: nucleus; CONTAINS InterPro DOMAIN/s: Transcription factor, MADS-box (InterPro:IPR002100); BEST Arabidopsis thaliana protein match is: MADS-box transcription factor family protein (TAIR:AT1G48150.1); Has 663 Blast hits…
AT3G55485	0.001	0.650573	0.085974	0.544784	9.34557	6.42583	9.08954
AT1G62262	0.001	0.0810542	0.0856912	0.108598	6.34081	6.42107	6.76286	SLAC1 homologue 4	Predicted to encode a protein with similarity to the SLAC1 protein involved in ion homeostasis in guard cells.	SLAC1 homologue 4 (SLAH4); FUNCTIONS IN: molecular_function unknown; INVOLVED IN: cellular ion homeostasis; LOCATED IN: integral to membrane; CONTAINS InterPro DOMAIN/s: C4-dicarboxylate transporter/malic acid transport protein (InterPro:IPR004695); BEST Arabidopsis thaliana protein match is: SLAC1 homologue 1 (TAIR:AT1G62280.1); Has 728 Blast hits to 725 proteins in 288 species: Archae - 2; Bact…
AT4G13790	0.001	0.161365	0.0852984	0.1081	7.33419	6.41445	6.75623	SAUR-like auxin-responsive protein family		SAUR-like auxin-responsive protein family ; CONTAINS InterPro DOMAIN/s: Auxin responsive SAUR protein (InterPro:IPR003676); BEST Arabidopsis thaliana protein match is: SAUR-like auxin-responsive protein family (TAIR:AT4G38850.1); Has 1202 Blast hits to 1187 proteins in 28 species: Archae - 0; Bacteria - 0; Metazoa - 0; Fungi - 0; Plants - 1201; Viruses - 0; Other Eukaryotes - 1 (source: NCBI BLin…
AT5G04630	0.001	0.134207	0.0851311	0.143851	7.06832	6.41161	7.16844	cytochrome P450, family 77, subfamily A, polypeptide 9	member of CYP77A	cytochrome P450, family 77, subfamily A, polypeptide 9 (CYP77A9); FUNCTIONS IN: electron carrier activity, monooxygenase activity, iron ion binding, oxygen binding, heme binding; INVOLVED IN: oxidation reduction; LOCATED IN: endomembrane system; EXPRESSED IN: central cell; CONTAINS InterPro DOMAIN/s: Cytochrome P450 (InterPro:IPR001128), Cytochrome P450, conserved site (InterPro:IPR017972), Cytoc…
AT3G46070	0.001	0.560374	0.0846333	0.750803	9.13025	6.40315	9.55229	C2H2-type zinc finger family protein		C2H2-type zinc finger family protein; FUNCTIONS IN: sequence-specific DNA binding transcription factor activity, zinc ion binding, nucleic acid binding; INVOLVED IN: regulation of transcription; LOCATED IN: intracellular; EXPRESSED IN: root, flower; EXPRESSED DURING: petal differentiation and expansion stage; CONTAINS InterPro DOMAIN/s: Zinc finger, C2H2-like (InterPro:IPR015880), Zinc finger, C2…
AT4G24026	0.001	0.400267	0.0846333	0.107258	8.64482	6.40315	6.74494			unknown protein; FUNCTIONS IN: molecular_function unknown; INVOLVED IN: biological_process unknown; LOCATED IN: cellular_component unknown; BEST Arabidopsis thaliana protein match is: unknown protein (TAIR:AT4G10810.1); Has 30201 Blast hits to 17322 proteins in 780 species: Archae - 12; Bacteria - 1396; Metazoa - 17338; Fungi - 3422; Plants - 5037; Viruses - 0; Other Eukaryotes - 2996 (source: NC…
AT2G29620	0.001	0.0796807	0.0842392	0.0213516	6.31616	6.39642	4.41627			unknown protein; BEST Arabidopsis thaliana protein match is: unknown protein (TAIR:AT1G07330.1); Has 887 Blast hits to 750 proteins in 151 species: Archae - 2; Bacteria - 63; Metazoa - 270; Fungi - 51; Plants - 111; Viruses - 6; Other Eukaryotes - 384 (source: NCBI BLink).
AT5G49600	0.001	0.0795881	0.0841412	0.213268	6.31448	6.39474	7.73652	Protein of unknown function, DUF538		Protein of unknown function, DUF538; CONTAINS InterPro DOMAIN/s: Protein of unknown function DUF538 (InterPro:IPR007493); BEST Arabidopsis thaliana protein match is: Protein of unknown function, DUF538 (TAIR:AT1G09310.1); Has 1807 Blast hits to 1807 proteins in 277 species: Archae - 0; Bacteria - 0; Metazoa - 736; Fungi - 347; Plants - 385; Viruses - 0; Other Eukaryotes - 339 (source: NCBI BLink).
AT1G69150	0.001	0.528538	0.0838164	0.247852	9.04586	6.38916	7.95334	Cysteine/Histidine-rich C1 domain family protein		Cysteine/Histidine-rich C1 domain family protein; CONTAINS InterPro DOMAIN/s: DC1 (InterPro:IPR004146), C1-like (InterPro:IPR011424); BEST Arabidopsis thaliana protein match is: Cysteine/Histidine-rich C1 domain family protein (TAIR:AT3G43890.1); Has 1775 Blast hits to 646 proteins in 23 species: Archae - 0; Bacteria - 0; Metazoa - 2; Fungi - 0; Plants - 1755; Viruses - 0; Other Eukaryotes - 18 (…
AT1G04445	0.001	0.39564	0.0836549	0.318053	8.62804	6.38638	8.31312	C2H2-like zinc finger protein		C2H2-like zinc finger protein; FUNCTIONS IN: zinc ion binding, nucleic acid binding; INVOLVED IN: biological_process unknown; LOCATED IN: intracellular; CONTAINS InterPro DOMAIN/s: Zinc finger, C2H2-like (InterPro:IPR015880), Zinc finger, C2H2-type (InterPro:IPR007087); Has 4 Blast hits to 4 proteins in 2 species: Archae - 0; Bacteria - 0; Metazoa - 0; Fungi - 0; Plants - 4; Viruses - 0; Other Eu…
AT2G03020	0.001	0.03945	0.0834138	0.158568	5.30195	6.38221	7.30896	Heat shock protein HSP20/alpha crystallin family		Heat shock protein HSP20/alpha crystallin family; FUNCTIONS IN: aspartic-type endopeptidase activity; INVOLVED IN: proteolysis; LOCATED IN: cellular_component unknown; CONTAINS InterPro DOMAIN/s: Heat shock protein Hsp20 (InterPro:IPR002068), Small heat shock protein, predicted, plant (InterPro:IPR016952), Peptidase A1 (InterPro:IPR001461), HSP20-like chaperone (InterPro:IPR008978); BEST Arabidop…
AT3G22057	0.001	0.312895	0.0826988	0.419224	8.28953	6.36979	8.71158			unknown protein; FUNCTIONS IN: molecular_function unknown; INVOLVED IN: biological_process unknown; LOCATED IN: endomembrane system; BEST Arabidopsis thaliana protein match is: Domain of unknown function (DUF26) (TAIR:AT3G22050.1); Has 182 Blast hits to 182 proteins in 3 species: Archae - 0; Bacteria - 0; Metazoa - 0; Fungi - 0; Plants - 182; Viruses - 0; Other Eukaryotes - 0 (source: NCBI BLink).
AT1G12610	0.139957	0.458854	11.4808	0.001	1.71305	6.3581	-7.12884	Integrase-type DNA-binding superfamily protein	Encodes a member of the DREB subfamily A-1 of ERF/AP2 transcription factor family (DDF1). The protein contains one AP2 domain. There are six members in this subfamily, including CBF1, CBF2, and CBF3. Overexpression of this gene results in delayed flowering and dwarfism, reduction of gibberellic acid biosynthesis, and increased tolerance to high levels of salt. This gene is expressed in all tissue…	DWARF AND DELAYED FLOWERING 1 (DDF1); CONTAINS InterPro DOMAIN/s: DNA-binding, integrase-type (InterPro:IPR016177), Pathogenesis-related transcriptional factor/ERF, DNA-binding (InterPro:IPR001471); BEST Arabidopsis thaliana protein match is: Integrase-type DNA-binding superfamily protein (TAIR:AT1G63030.2); Has 5207 Blast hits to 5205 proteins in 224 species: Archae - 0; Bacteria - 0; Metazoa - …
AT1G16160	0.001	1.4612	0.081305	0.695517	10.5129	6.34527	9.44194	wall associated kinase-like 5	WAK-like kinase	wall associated kinase-like 5 (WAKL5); FUNCTIONS IN: kinase activity; INVOLVED IN: protein amino acid phosphorylation; LOCATED IN: integral to membrane, chloroplast; EXPRESSED IN: 9 plant structures; EXPRESSED DURING: 7 growth stages; CONTAINS InterPro DOMAIN/s: Wall-associated kinase (InterPro:IPR013695), Protein kinase, catalytic domain (InterPro:IPR000719), EGF-like calcium-binding, conserved …
AT1G26210	0.001	0.0382735	0.0809261	0.0512797	5.25827	6.33853	5.68032	SOB five-like 1	AtSOFL1 acts redundantly with AtSOFL2 as positive regulator of cytokinin levels.	SOB five-like 1 (SOFL1); BEST Arabidopsis thaliana protein match is: SOB five-like 2 (TAIR:AT1G68870.1); Has 495 Blast hits to 457 proteins in 104 species: Archae - 0; Bacteria - 20; Metazoa - 127; Fungi - 76; Plants - 112; Viruses - 7; Other Eukaryotes - 153 (source: NCBI BLink).
AT2G36695	0.001	0.152951	0.0808508	0.204928	7.25693	6.33719	7.67897			unknown protein; FUNCTIONS IN: molecular_function unknown; INVOLVED IN: biological_process unknown; LOCATED IN: endomembrane system; Has 35333 Blast hits to 34131 proteins in 2444 species: Archae - 798; Bacteria - 22429; Metazoa - 974; Fungi - 991; Plants - 531; Viruses - 0; Other Eukaryotes - 9610 (source: NCBI BLink).
AT1G07850	0.001	0.0252567	0.0801049	0.203037	4.6586	6.32382	7.6656	Protein of unknown function (DUF604)		Protein of unknown function (DUF604); FUNCTIONS IN: transferase activity, transferring glycosyl groups; INVOLVED IN: N-terminal protein myristoylation; LOCATED IN: chloroplast; EXPRESSED IN: petal, leaf whorl, flower; EXPRESSED DURING: 4 anthesis, petal differentiation and expansion stage; CONTAINS InterPro DOMAIN/s: Protein of unknown function DUF604 (InterPro:IPR006740); BEST Arabidopsis thalia…
AT2G45580	0.001	0.122809	0.0779011	0.0329086	6.94028	6.28357	5.04039	cytochrome P450, family 76, subfamily C, polypeptide 3	member of CYP76C	cytochrome P450, family 76, subfamily C, polypeptide 3 (CYP76C3); FUNCTIONS IN: electron carrier activity, monooxygenase activity, iron ion binding, oxygen binding, heme binding; INVOLVED IN: oxidation reduction; LOCATED IN: endomembrane system; EXPRESSED IN: 10 plant structures; EXPRESSED DURING: 4 anthesis, C globular stage, petal differentiation and expansion stage; CONTAINS InterPro DOMAIN/s:…
AT5G18240	0.001	0.0979545	0.0776688	0.0328105	6.61404	6.27926	5.03608	myb-related protein 1	Encodes MYR1 (MYR1).	myb-related protein 1 (MYR1); FUNCTIONS IN: sequence-specific DNA binding transcription factor activity; INVOLVED IN: regulation of transcription; EXPRESSED IN: 21 plant structures; EXPRESSED DURING: 10 growth stages; CONTAINS InterPro DOMAIN/s: Homeodomain-like (InterPro:IPR009057), Myb, DNA-binding (InterPro:IPR014778), Myb-like DNA-binding domain, SHAQKYF class (InterPro:IPR006447), HTH transc…
AT1G76965	0.001	1.52911	0.0769803	2.04873	10.5785	6.26642	11.0005		Encodes a Protease inhibitor/seed storage/LTP family protein	FUNCTIONS IN: molecular_function unknown; INVOLVED IN: biological_process unknown; LOCATED IN: endomembrane system; Has 19037 Blast hits to 5533 proteins in 621 species: Archae - 11; Bacteria - 8663; Metazoa - 5019; Fungi - 640; Plants - 2984; Viruses - 259; Other Eukaryotes - 1461 (source: NCBI BLink).
AT5G14670	0.001	0.217288	0.076573	0.194085	7.76346	6.25876	7.60055	ADP-ribosylation factor A1B	A member of ARF GTPase family. Arabidopsis has 21 members of this family, known to be essential for vesicle coating and uncoating and functions in GTP-binding. Gene encoding ADP-ribosylation factor and similar to ADP-ribosylation factor DcARF1 (GI:965483) (Daucus carota), other ARFs and ARF-like proteins. The gene is shown to play a role in cell division, cell expansion and cellulose production u…	ADP-ribosylation factor A1B (ARFA1B); FUNCTIONS IN: phospholipase activator activity, GTP binding; INVOLVED IN: N-terminal protein myristoylation; LOCATED IN: intracellular; EXPRESSED IN: 7 plant structures; EXPRESSED DURING: L mature pollen stage, M germinated pollen stage, 4 anthesis, petal differentiation and expansion stage; CONTAINS InterPro DOMAIN/s: ADP-ribosylation factor (InterPro:IPR006…
AT4G28405	0.001	0.143342	0.0757712	0.384106	7.16332	6.24358	8.58536	Expressed protein		Expressed protein; BEST Arabidopsis thaliana protein match is: Bifunctional inhibitor/lipid-transfer protein/seed storage 2S albumin superfamily protein (TAIR:AT1G52415.1); Has 35333 Blast hits to 34131 proteins in 2444 species: Archae - 798; Bacteria - 22429; Metazoa - 974; Fungi - 991; Plants - 531; Viruses - 0; Other Eukaryotes - 9610 (source: NCBI BLink).
AT5G09445	0.001	0.142595	0.0753765	0.0955263	7.15578	6.23604	6.57783			unknown protein; FUNCTIONS IN: molecular_function unknown; INVOLVED IN: biological_process unknown; LOCATED IN: cellular_component unknown; Has 0 Blast hits to 0 proteins in 0 species (source: NCBI BLink).
AT4G22235	0.001	0.0698426	0.0738382	0.0935768	6.12604	6.2063	6.54808	Arabidopsis defensin-like protein	Encodes a defensin-like (DEFL) family protein.	Arabidopsis defensin-like protein; FUNCTIONS IN: molecular_function unknown; INVOLVED IN: biological_process unknown; LOCATED IN: endomembrane system; CONTAINS InterPro DOMAIN/s: Defensin-like protein, Arabidopsis (InterPro:IPR022618), Low-molecular-weight cysteine-rich family (InterPro:IPR020191); BEST Arabidopsis thaliana protein match is: Arabidopsis defensin-like protein (TAIR:AT4G22230.1); H…
AT4G14980	0.001	0.0698426	0.0738382	0.0311923	6.12604	6.2063	4.96312	Cysteine/Histidine-rich C1 domain family protein		Cysteine/Histidine-rich C1 domain family protein; INVOLVED IN: intracellular signaling pathway; EXPRESSED IN: shoot apex, root, seed; EXPRESSED DURING: E expanded cotyledon stage; CONTAINS InterPro DOMAIN/s: Protein kinase C-like, phorbol ester/diacylglycerol binding (InterPro:IPR002219), DC1 (InterPro:IPR004146), C1-like (InterPro:IPR011424); BEST Arabidopsis thaliana protein match is: Cysteine/…
AT1G22810	0.372525	3.30779	27.223	2.93184	3.15046	6.19134	2.9764	Integrase-type DNA-binding superfamily protein	encodes a member of the DREB subfamily A-5 of ERF/AP2 transcription factor family. The protein contains one AP2 domain. There are 16 members in this subfamily including RAP2.1, RAP2.9 and RAP2.10.	Integrase-type DNA-binding superfamily protein; FUNCTIONS IN: DNA binding, sequence-specific DNA binding transcription factor activity; INVOLVED IN: regulation of transcription, DNA-dependent; LOCATED IN: nucleus; CONTAINS InterPro DOMAIN/s: DNA-binding, integrase-type (InterPro:IPR016177), Pathogenesis-related transcriptional factor/ERF, DNA-binding (InterPro:IPR001471); BEST Arabidopsis thalian…
AT5G63240	0.001	0.0686746	0.0726035	0.184024	6.10171	6.18197	7.52375	Carbohydrate-binding X8 domain superfamily protein		Carbohydrate-binding X8 domain superfamily protein; FUNCTIONS IN: molecular_function unknown; INVOLVED IN: biological_process unknown; LOCATED IN: endomembrane system; CONTAINS InterPro DOMAIN/s: X8 (InterPro:IPR012946); BEST Arabidopsis thaliana protein match is: Carbohydrate-binding X8 domain superfamily protein (TAIR:AT5G63250.1); Has 1366 Blast hits to 1318 proteins in 46 species: Archae - 0;…
AT1G30850	0.001	2.39391	0.0712921	2.07805	11.2252	6.15567	11.021	root hair specific 4		root hair specific 4 (RSH4); BEST Arabidopsis thaliana protein match is: unknown protein (TAIR:AT2G34910.1); Has 45 Blast hits to 43 proteins in 9 species: Archae - 0; Bacteria - 0; Metazoa - 0; Fungi - 0; Plants - 45; Viruses - 0; Other Eukaryotes - 0 (source: NCBI BLink).
AT2G05530	0.001	0.868092	0.0705965	0.357874	9.7617	6.14153	8.48331	Glycine-rich protein family		Glycine-rich protein family; FUNCTIONS IN: molecular_function unknown; INVOLVED IN: biological_process unknown; LOCATED IN: endomembrane system; EXPRESSED IN: leaf whorl, root, leaf; EXPRESSED DURING: LP.04 four leaves visible; CONTAINS InterPro DOMAIN/s: Glycine rich protein (InterPro:IPR010800); BEST Arabidopsis thaliana protein match is: glycine-rich protein 3 (TAIR:AT2G05520.5); Has 32113 Bla…
AT1G04380	0.001	0.0961017	0.067733	0.0429198	6.58649	6.08179	5.42357	2-oxoglutarate (2OG) and Fe(II)-dependent oxygenase superfamily protein	encodes a protein similar to a 2-oxoglutarate-dependent dioxygenase	2-oxoglutarate (2OG) and Fe(II)-dependent oxygenase superfamily protein; FUNCTIONS IN: 2-oxoglutarate-dependent dioxygenase activity; INVOLVED IN: biological_process unknown; LOCATED IN: cellular_component unknown; EXPRESSED IN: hypocotyl, flower, cultured cell; EXPRESSED DURING: petal differentiation and expansion stage; CONTAINS InterPro DOMAIN/s: Oxoglutarate/iron-dependent oxygenase (InterPro…
AT4G08860	0.001	0.573034	0.067313	1.96207	9.16248	6.07281	10.9382	transposable element gene		similar to nucleic acid binding / ribonuclease H [Arabidopsis thaliana] (TAIR:AT2G27870.1); similar to Ribonuclease H [Medicago truncatula] (GB:ABE81233.1); similar to Ribonuclease H [Medicago truncatula] (GB:ABD28505.1); contains InterPro domain Ribonuclease H; (InterPro:IPR002156); contains InterPro domain Polynucleotidyl transferase, Ribonuclease H fold; (InterPro:IPR012337)
AT2G30630	0.001	0.0420773	0.0667267	0.0845643	5.39497	6.06019	6.40198	P-loop containing nucleoside triphosphate hydrolases superfamily protein		P-loop containing nucleoside triphosphate hydrolases superfamily protein; FUNCTIONS IN: ATP binding; INVOLVED IN: cell killing; LOCATED IN: cellular_component unknown; EXPRESSED IN: petal, leaf whorl, flower, pollen tube; EXPRESSED DURING: 4 anthesis, petal differentiation and expansion stage; CONTAINS InterPro DOMAIN/s: Zeta toxin (InterPro:IPR010488); BEST Arabidopsis thaliana protein match is:…
AT1G67455	0.001	0.0630836	0.0666926	0.084521	5.97919	6.05945	6.40124	F-box and associated interaction domains-containing protein		F-box and associated interaction domains-containing protein; CONTAINS InterPro DOMAIN/s: F-box domain, cyclin-like (InterPro:IPR001810), F-box domain, Skp2-like (InterPro:IPR022364), F-box associated domain, type 1 (InterPro:IPR006527); BEST Arabidopsis thaliana protein match is: F-box and associated interaction domains-containing protein (TAIR:AT1G67450.1); Has 420 Blast hits to 363 proteins in …
AT1G70130	0.001	0.333373	0.0660835	0.334996	8.381	6.04622	8.388	Concanavalin A-like lectin protein kinase family protein		Concanavalin A-like lectin protein kinase family protein; FUNCTIONS IN: kinase activity; INVOLVED IN: protein amino acid phosphorylation; LOCATED IN: endomembrane system; EXPRESSED IN: hypocotyl, male gametophyte, root; CONTAINS InterPro DOMAIN/s: Legume lectin, beta chain (InterPro:IPR001220), Protein kinase, ATP binding site (InterPro:IPR017441), Serine/threonine-protein kinase-like domain (Int…
AT4G37850	0.001	0.09369	0.0660333	0.209213	6.54982	6.04512	7.70883	basic helix-loop-helix (bHLH) DNA-binding superfamily protein		basic helix-loop-helix (bHLH) DNA-binding superfamily protein; FUNCTIONS IN: DNA binding, sequence-specific DNA binding transcription factor activity; INVOLVED IN: regulation of transcription; LOCATED IN: nucleus; CONTAINS InterPro DOMAIN/s: Helix-loop-helix DNA-binding domain (InterPro:IPR001092), Helix-loop-helix DNA-binding (InterPro:IPR011598); BEST Arabidopsis thaliana protein match is: basi…
AT1G78390	0.001	0.0829226	0.0657499	0.0555509	6.37369	6.03892	5.79574	nine-cis-epoxycarotenoid dioxygenase 9	Encodes 9-cis-epoxycarotenoid dioxygenase, a key enzyme in the biosynthesis of abscisic acid. The expression of this gene increases during the first 6h of imbibition.	nine-cis-epoxycarotenoid dioxygenase 9 (NCED9); CONTAINS InterPro DOMAIN/s: Carotenoid oxygenase (InterPro:IPR004294); BEST Arabidopsis thaliana protein match is: nine-cis-epoxycarotenoid dioxygenase 3 (TAIR:AT3G14440.1); Has 2892 Blast hits to 2853 proteins in 497 species: Archae - 16; Bacteria - 810; Metazoa - 240; Fungi - 201; Plants - 889; Viruses - 0; Other Eukaryotes - 736 (source: NCBI BLi…
AT5G39720	0.001	0.0621293	0.0656836	0.0832423	5.9572	6.03746	6.37924	avirulence induced gene 2 like protein		avirulence induced gene 2 like protein (AIG2L); CONTAINS InterPro DOMAIN/s: Butirosin biosynthesis, BtrG-like (InterPro:IPR013024), AIG2-like (InterPro:IPR009288); BEST Arabidopsis thaliana protein match is: AIG2-like (avirulence induced gene) family protein (TAIR:AT5G39730.1); Has 287 Blast hits to 287 proteins in 90 species: Archae - 12; Bacteria - 68; Metazoa - 0; Fungi - 56; Plants - 104; Vir…
AT2G04500	0.001	0.392496	0.0655184	0.138388	8.61653	6.03383	7.11258	Cysteine/Histidine-rich C1 domain family protein		Cysteine/Histidine-rich C1 domain family protein; FUNCTIONS IN: zinc ion binding; INVOLVED IN: biological_process unknown; LOCATED IN: intracellular; EXPRESSED IN: root; CONTAINS InterPro DOMAIN/s: Zinc finger, C2H2-like (InterPro:IPR015880), DC1 (InterPro:IPR004146), Zinc finger, PHD-type (InterPro:IPR001965), Zinc finger, ZZ-type (InterPro:IPR000433), C1-like (InterPro:IPR011424); BEST Arabidop…
AT5G59270	0.001	0.184159	0.0648982	0.0822469	7.52481	6.02011	6.36189	Concanavalin A-like lectin protein kinase family protein		Concanavalin A-like lectin protein kinase family protein; FUNCTIONS IN: kinase activity; INVOLVED IN: protein amino acid phosphorylation; LOCATED IN: endomembrane system; CONTAINS InterPro DOMAIN/s: Legume lectin, beta chain (InterPro:IPR001220), Protein kinase, ATP binding site (InterPro:IPR017441), Serine/threonine-protein kinase domain (InterPro:IPR002290), Serine/threonine-protein kinase-like…
AT2G44590	0.001	0.224747	0.0648013	0.0821241	7.81216	6.01795	6.35973	DYNAMIN-like 1D		DYNAMIN-like 1D (DL1D); FUNCTIONS IN: GTP binding, GTPase activity; INVOLVED IN: biological_process unknown; LOCATED IN: cellular_component unknown; EXPRESSED IN: sperm cell, male gametophyte, flower; EXPRESSED DURING: M germinated pollen stage, petal differentiation and expansion stage; CONTAINS InterPro DOMAIN/s: Dynamin GTPase effector (InterPro:IPR003130), Dynamin, GTPase domain (InterPro:IPR…
AT2G17910	0.001	0.0101778	0.0645604	0.0272729	3.34735	6.01258	4.7694	transposable element gene		non-LTR retrotransposon family (LINE), has a 1.8e-42 P-value blast match to GB:AAB41224 ORF2 (LINE-element) (Rattus norvegicus)
AT5G61100	0.001	0.12008	0.063475	0.160886	6.90785	5.98812	7.3299			BEST Arabidopsis thaliana protein match is: zinc ion binding (TAIR:AT5G61110.1); Has 1807 Blast hits to 1807 proteins in 277 species: Archae - 0; Bacteria - 0; Metazoa - 736; Fungi - 347; Plants - 385; Viruses - 0; Other Eukaryotes - 339 (source: NCBI BLink).
AT3G22510	0.001	0.236359	0.0624703	0.15834	7.88484	5.9651	7.30688	Pre-rRNA-processing protein TSR2, conserved region		Pre-rRNA-processing protein TSR2, conserved region; CONTAINS InterPro DOMAIN/s: Pre-rRNA-processing protein TSR2, conserved region (InterPro:IPR019398); BEST Arabidopsis thaliana protein match is: Pre-rRNA-processing protein TSR2, conserved region (TAIR:AT5G27990.1); Has 206 Blast hits to 206 proteins in 102 species: Archae - 0; Bacteria - 0; Metazoa - 55; Fungi - 70; Plants - 52; Viruses - 0; Ot…
AT3G23085	0.001	0.0590049	0.0623806	0.0790562	5.88276	5.96302	6.30481	transposable element gene		hAT-like transposase family (hobo/Ac/Tam3), has a 1.1e-91 P-value blast match to GB:AAD24567 transposase Tag2 (hAT-element) (Arabidopsis thaliana)
AT4G01770	0.001	0.0292295	0.0618034	0.0391624	4.86935	5.94961	5.2914	rhamnogalacturonan xylosyltransferase 1	Encodes a protein with UDP-xylose-dependent xylosyltransferase activity, which transfers Xyl onto L-fucose and (albeit less efficiently) L-arabinose. The linkage to L-fucose was shown to be preferentially to the <i>O</i>-4 position. Analysis of mutant containing T-DNA insertion in this gene indicate that the RGXT1 protein might be involved in the synthesis of the &alpha;-D-Xyl-(1,3)-&alpha;-L-Fuc…	rhamnogalacturonan xylosyltransferase 1 (RGXT1); CONTAINS InterPro DOMAIN/s: Reticulon (InterPro:IPR003388), Nucleotide-diphospho-sugar transferase, predicted (InterPro:IPR005069); BEST Arabidopsis thaliana protein match is: rhamnogalacturonan xylosyltransferase 2 (TAIR:AT4G01750.1); Has 292 Blast hits to 289 proteins in 31 species: Archae - 0; Bacteria - 0; Metazoa - 2; Fungi - 0; Plants - 261; …
AT1G80590	0.001	0.812068	0.0613233	0.699447	9.66546	5.93836	9.45007	WRKY DNA-binding protein 66	member of WRKY Transcription Factor; Group III	WRKY DNA-binding protein 66 (WRKY66); FUNCTIONS IN: sequence-specific DNA binding transcription factor activity; INVOLVED IN: regulation of transcription, DNA-dependent, regulation of transcription; EXPRESSED IN: 9 plant structures; EXPRESSED DURING: 4 anthesis, LP.02 two leaves visible, petal differentiation and expansion stage; CONTAINS InterPro DOMAIN/s: DNA-binding WRKY (InterPro:IPR003657); …
AT4G01023	0.001	0.11552	0.0610645	0.541719	6.852	5.93226	9.0814	RING/U-box superfamily protein		RING/U-box superfamily protein; FUNCTIONS IN: zinc ion binding; CONTAINS InterPro DOMAIN/s: Zinc finger, RING-type, conserved site (InterPro:IPR017907), Zinc finger, RING-type (InterPro:IPR001841); BEST Arabidopsis thaliana protein match is: Zinc finger (CCCH-type/C3HC4-type RING finger) family protein (TAIR:AT5G06420.2); Has 1605 Blast hits to 1547 proteins in 476 species: Archae - 6; Bacteria -…
AT2G22810	0.001	0.0288193	0.060936	0.0386127	4.84896	5.92922	5.271	1-aminocyclopropane-1-carboxylate synthase 4	key regulatory enzyme in the biosynthesis of the plant hormone ethylene. ACS4 is specifically induced by indoleacetic acid (IAA).	1-aminocyclopropane-1-carboxylate synthase 4 (ACS4); CONTAINS InterPro DOMAIN/s: 1-aminocyclopropane-1-carboxylate synthase (InterPro:IPR001176), Pyridoxal phosphate-dependent transferase, major domain (InterPro:IPR015424), Aminotransferase, class I/classII (InterPro:IPR004839), Aminotransferases, class-I, pyridoxal-phosphate-binding site (InterPro:IPR004838), Pyridoxal phosphate-dependent transf…
AT1G22420	0.001	0.341517	0.0601758	0.190655	8.41581	5.91111	7.57482	hydroxyproline-rich glycoprotein family protein		hydroxyproline-rich glycoprotein family protein; Has 5656 Blast hits to 3947 proteins in 438 species: Archae - 16; Bacteria - 438; Metazoa - 2628; Fungi - 766; Plants - 800; Viruses - 196; Other Eukaryotes - 812 (source: NCBI BLink).
AT3G13640	0.001	0.07477	0.0592857	0.0250447	6.22439	5.88961	4.64643	RNAse l inhibitor protein 1	member of RLI subfamily	RNAse l inhibitor protein 1 (RLI1); CONTAINS InterPro DOMAIN/s: ABC transporter-like (InterPro:IPR003439), 4Fe-4S binding domain (InterPro:IPR001450), ATPase, AAA+ type, core (InterPro:IPR003593), 4Fe-4S ferredoxin, iron-sulpur binding domain (InterPro:IPR017896), 4Fe-4S ferredoxin, iron-sulphur binding, conserved site (InterPro:IPR017900), RNase L inhibitor RLI, possible metal-binding domain (In…
AT3G28925	0.001	0.110396	0.058356	0.0739558	6.78655	5.86681	6.20859			BEST Arabidopsis thaliana protein match is: structural maintenance of chromosome 3 (TAIR:AT5G48600.2); Has 67 Blast hits to 50 proteins in 21 species: Archae - 0; Bacteria - 0; Metazoa - 13; Fungi - 0; Plants - 33; Viruses - 0; Other Eukaryotes - 21 (source: NCBI BLink).
AT4G11340	0.001	0.0827973	0.058356	0.0739558	6.37151	5.86681	6.20859	Disease resistance protein (TIR-NBS-LRR class) family		Disease resistance protein (TIR-NBS-LRR class) family; FUNCTIONS IN: transmembrane receptor activity; INVOLVED IN: signal transduction, defense response, innate immune response; LOCATED IN: intrinsic to membrane; EXPRESSED IN: stem; CONTAINS InterPro DOMAIN/s: Toll-Interleukin receptor (InterPro:IPR000157); BEST Arabidopsis thaliana protein match is: Disease resistance protein (TIR-NBS-LRR class)…
AT3G18570	0.001	0.164929	0.0581216	0.515612	7.36571	5.861	9.01014	Oleosin family protein		Oleosin family protein; FUNCTIONS IN: molecular_function unknown; INVOLVED IN: lipid storage; LOCATED IN: monolayer-surrounded lipid storage body, integral to membrane, membrane; EXPRESSED IN: petal, leaf whorl, male gametophyte, flower; EXPRESSED DURING: L mature pollen stage, M germinated pollen stage, 4 anthesis, petal differentiation and expansion stage; CONTAINS InterPro DOMAIN/s: Oleosin (I…
AT1G09540	0.001	0.164489	0.0579664	0.0367311	7.36185	5.85715	5.19893	myb domain protein 61	Encodes putative transcription factor. Mutants lack of mucilage extrusion from the seeds during imbibition. Reduced quantities of mucilage are deposited during the development of the seed coat epidermis in myb61 mutants. Expressed in guard cells,loss of function mutations show an increase in stomatal pore opening suggesting a role in ABA independent regulation of stomatal pore size.	myb domain protein 61 (MYB61); CONTAINS InterPro DOMAIN/s: SANT, DNA-binding (InterPro:IPR001005), Homeodomain-like (InterPro:IPR009057), Myb, DNA-binding (InterPro:IPR014778), HTH transcriptional regulator, Myb-type, DNA-binding (InterPro:IPR017930), Homeodomain-related (InterPro:IPR012287), Myb transcription factor (InterPro:IPR015495); BEST Arabidopsis thaliana protein match is: myb domain pro…
AT2G30615	0.001	0.464811	0.0578121	0.696032	8.8605	5.8533	9.44301			BEST Arabidopsis thaliana protein match is: F-box and associated interaction domains-containing protein (TAIR:AT2G43445.1); Has 51 Blast hits to 50 proteins in 3 species: Archae - 0; Bacteria - 0; Metazoa - 0; Fungi - 0; Plants - 51; Viruses - 0; Other Eukaryotes - 0 (source: NCBI BLink).
AT3G23630	0.001	0.0270893	0.0572782	0.036295	4.75965	5.83991	5.1817	isopentenyltransferase 7	Encodes an isopentenyl transferase involved in cytokinin biosynthesis.	isopentenyltransferase 7 (IPT7); CONTAINS InterPro DOMAIN/s: tRNA isopentenyltransferase (InterPro:IPR002627); BEST Arabidopsis thaliana protein match is: isopentenyltransferase 5 (TAIR:AT5G19040.1); Has 8574 Blast hits to 7864 proteins in 2586 species: Archae - 0; Bacteria - 5836; Metazoa - 176; Fungi - 188; Plants - 290; Viruses - 0; Other Eukaryotes - 2084 (source: NCBI BLink).
AT4G10720	0.001	0.270536	0.0572027	0.25373	8.07968	5.83801	7.98715	Ankyrin repeat family protein		Ankyrin repeat family protein; CONTAINS InterPro DOMAIN/s: Ankyrin repeat-containing domain (InterPro:IPR020683), Ankyrin repeat (InterPro:IPR002110); BEST Arabidopsis thaliana protein match is: Ankyrin repeat family protein (TAIR:AT5G54620.1); Has 21854 Blast hits to 10883 proteins in 482 species: Archae - 19; Bacteria - 1460; Metazoa - 11922; Fungi - 1177; Plants - 2352; Viruses - 52; Other Euk…
AT3G24600	0.001	0.108001	0.0570899	0.144703	6.7549	5.83516	7.17695	Late embryogenesis abundant protein, group 2		Late embryogenesis abundant protein, group 2; CONTAINS InterPro DOMAIN/s: Late embryogenesis abundant protein, group 2 (InterPro:IPR004864); BEST Arabidopsis thaliana protein match is: Late embryogenesis abundant (LEA) hydroxyproline-rich glycoprotein family (TAIR:AT4G35170.1); Has 347 Blast hits to 183 proteins in 16 species: Archae - 0; Bacteria - 0; Metazoa - 0; Fungi - 0; Plants - 347; Viruse…
AT5G67430	0.001	0.242843	0.0570524	0.0361519	7.92388	5.83422	5.176	Acyl-CoA N-acyltransferases (NAT) superfamily protein		Acyl-CoA N-acyltransferases (NAT) superfamily protein; FUNCTIONS IN: N-acetyltransferase activity; INVOLVED IN: metabolic process; LOCATED IN: cellular_component unknown; CONTAINS InterPro DOMAIN/s: GCN5-related N-acetyltransferase, C-terminal (InterPro:IPR022610), GCN5-related N-acetyltransferase (InterPro:IPR000182), Acyl-CoA N-acyltransferase (InterPro:IPR016181); BEST Arabidopsis thaliana pro…
AT4G05018	0.001	0.483146	0.0567541	0.215777	8.91632	5.82665	7.7534			unknown protein; FUNCTIONS IN: molecular_function unknown; INVOLVED IN: biological_process unknown; LOCATED IN: endomembrane system; BEST Arabidopsis thaliana protein match is: unknown protein (TAIR:AT4G21500.1); Has 30201 Blast hits to 17322 proteins in 780 species: Archae - 12; Bacteria - 1396; Metazoa - 17338; Fungi - 3422; Plants - 5037; Viruses - 0; Other Eukaryotes - 2996 (source: NCBI BLin…
AT2G42480	0.001	0.818147	0.05641	0.810215	9.67622	5.81788	9.66216	TRAF-like family protein		TRAF-like family protein; CONTAINS InterPro DOMAIN/s: TRAF-like (InterPro:IPR008974), MATH (InterPro:IPR002083); BEST Arabidopsis thaliana protein match is: TRAF-like family protein (TAIR:AT2G42470.1); Has 20820 Blast hits to 13670 proteins in 1127 species: Archae - 516; Bacteria - 2848; Metazoa - 7681; Fungi - 1563; Plants - 1737; Viruses - 68; Other Eukaryotes - 6407 (source: NCBI BLink).
AT3G14670	0.001	0.371891	0.0561667	0.142363	8.53874	5.81164	7.15343			unknown protein; Has 70811 Blast hits to 32163 proteins in 1591 species: Archae - 181; Bacteria - 15342; Metazoa - 24728; Fungi - 6779; Plants - 2998; Viruses - 578; Other Eukaryotes - 20205 (source: NCBI BLink).
AT1G72080	0.001	0.0529902	0.0560218	0.212993	5.72765	5.80792	7.73466			unknown protein; FUNCTIONS IN: molecular_function unknown; INVOLVED IN: biological_process unknown; LOCATED IN: chloroplast; Has 30201 Blast hits to 17322 proteins in 780 species: Archae - 12; Bacteria - 1396; Metazoa - 17338; Fungi - 3422; Plants - 5037; Viruses - 0; Other Eukaryotes - 2996 (source: NCBI BLink).
AT4G18960	0.001	0.0522154	0.0552026	0.0349798	5.7064	5.78667	5.12845	K-box region and MADS-box transcription factor family protein	Floral homeotic gene encoding a MADS domain transcription factor. Specifies floral meristem and carpel and stamen identity. Binds CArG box sequences. It is the only C function gene. It interacts genetically with the other homeotic genes to specify the floral organs.	AGAMOUS (AG); FUNCTIONS IN: DNA binding, sequence-specific DNA binding transcription factor activity; INVOLVED IN: stamen development, maintenance of floral organ identity, leaf development, carpel development; LOCATED IN: nucleus; EXPRESSED IN: 13 plant structures; EXPRESSED DURING: 6 growth stages; CONTAINS InterPro DOMAIN/s: Transcription factor, MADS-box (InterPro:IPR002100), Transcription fa…
AT5G62490	0.001	0.0517222	0.0546812	0.138597	5.69271	5.77297	7.11476	HVA22 homologue B	Part of the AtHVA22 family. Protein expression is ABA- and stress-inducible.	HVA22 homologue B (HVA22B); FUNCTIONS IN: molecular_function unknown; INVOLVED IN: hyperosmotic salinity response, response to abscisic acid stimulus; LOCATED IN: endomembrane system; CONTAINS InterPro DOMAIN/s: TB2/DP1/HVA22 related protein (InterPro:IPR004345); BEST Arabidopsis thaliana protein match is: HVA22 homologue A (TAIR:AT1G74520.1); Has 1456 Blast hits to 1456 proteins in 207 species: …
AT1G20740	0.001	0.410162	0.0542033	0.549545	8.68005	5.76031	9.10209	Protein of unknown function (DUF833)		Protein of unknown function (DUF833); CONTAINS InterPro DOMAIN/s: Protein of unknown function DUF833 (InterPro:IPR008551); BEST Arabidopsis thaliana protein match is: Protein of unknown function (DUF833) (TAIR:AT1G20730.1); Has 322 Blast hits to 322 proteins in 133 species: Archae - 0; Bacteria - 194; Metazoa - 18; Fungi - 2; Plants - 74; Viruses - 0; Other Eukaryotes - 34 (source: NCBI BLink).
AT5G07330	0.001	0.151168	0.0532722	0.337565	7.24001	5.73531	8.39902			unknown protein; FUNCTIONS IN: molecular_function unknown; INVOLVED IN: biological_process unknown; LOCATED IN: mitochondrion; BEST Arabidopsis thaliana protein match is: unknown protein (TAIR:AT1G63060.1); Has 1807 Blast hits to 1807 proteins in 277 species: Archae - 0; Bacteria - 0; Metazoa - 736; Fungi - 347; Plants - 385; Viruses - 0; Other Eukaryotes - 339 (source: NCBI BLink).
AT3G02430	0.001	0.0494788	0.0523095	0.066293	5.62874	5.709	6.05078	Protein of unknown function (DUF679)		Protein of unknown function (DUF679); CONTAINS InterPro DOMAIN/s: Protein of unknown function DUF679 (InterPro:IPR007770); BEST Arabidopsis thaliana protein match is: Protein of unknown function (DUF679) (TAIR:AT4G24310.1); Has 267 Blast hits to 259 proteins in 17 species: Archae - 0; Bacteria - 0; Metazoa - 0; Fungi - 0; Plants - 267; Viruses - 0; Other Eukaryotes - 0 (source: NCBI BLink).
AT1G66170	0.001	0.0658396	0.0522047	0.0441067	6.04088	5.70611	5.46293	RING/FYVE/PHD zinc finger superfamily protein	encodes a PHD-domain containing protein required for male meiosis. Gene is expressed in developing male meiocytes and protein is localized to the nucleus.	MALE MEIOCYTE DEATH 1 (MMD1); FUNCTIONS IN: DNA binding, zinc ion binding; INVOLVED IN: microsporogenesis, regulation of transcription, DNA-dependent, male meiosis; LOCATED IN: nucleus; EXPRESSED IN: sperm cell, flower; EXPRESSED DURING: petal differentiation and expansion stage; CONTAINS InterPro DOMAIN/s: Zinc finger, PHD-type, conserved site (InterPro:IPR019786), Zinc finger, PHD-type (InterPr…
AT2G34580	0.001	1.62888	0.0521837	1.25654	10.6697	5.70553	10.2952			CONTAINS InterPro DOMAIN/s: Herpesvirus UL139, cytomegalovirus (InterPro:IPR021042); Has 30201 Blast hits to 17322 proteins in 780 species: Archae - 12; Bacteria - 1396; Metazoa - 17338; Fungi - 3422; Plants - 5037; Viruses - 0; Other Eukaryotes - 2996 (source: NCBI BLink).
AT1G60970	0.001	0.345105	0.0521211	0.198163	8.43089	5.7038	7.63054	SNARE-like superfamily protein		SNARE-like superfamily protein; INVOLVED IN: intracellular protein transport, transport; LOCATED IN: clathrin vesicle coat; EXPRESSED IN: leaf whorl, sperm cell, pedicel; EXPRESSED DURING: 4 anthesis; CONTAINS InterPro DOMAIN/s: Longin-like (InterPro:IPR011012); BEST Arabidopsis thaliana protein match is: SNARE-like superfamily protein (TAIR:AT3G09800.1); Has 621 Blast hits to 621 proteins in 219…
AT5G15890	0.001	0.244304	0.051656	0.196394	7.93253	5.69086	7.61761	TRICHOME BIREFRINGENCE-LIKE 21	Encodes a member of the TBL (TRICHOME BIREFRINGENCE-LIKE) gene family containing a plant-specific DUF231 (domain of unknown function) domain. TBL gene family has 46 members, two of which (TBR/AT5G06700 and TBL3/AT5G01360) have been shown to be involved in the synthesis and deposition of secondary wall cellulose, presumably by influencing the esterification state of pectic polymers. A nomenclature…	TRICHOME BIREFRINGENCE-LIKE 21 (TBL21); CONTAINS InterPro DOMAIN/s: Protein of unknown function DUF231, plant (InterPro:IPR004253); BEST Arabidopsis thaliana protein match is: TRICHOME BIREFRINGENCE-LIKE 19 (TAIR:AT5G15900.1); Has 1807 Blast hits to 1807 proteins in 277 species: Archae - 0; Bacteria - 0; Metazoa - 736; Fungi - 347; Plants - 385; Viruses - 0; Other Eukaryotes - 339 (source: NCBI B…
AT2G37700	0.001	0.0241431	0.0510486	0.0323475	4.59354	5.6738	5.01558	Fatty acid hydroxylase superfamily		Fatty acid hydroxylase superfamily; FUNCTIONS IN: oxidoreductase activity, iron ion binding, catalytic activity; INVOLVED IN: oxidation reduction, fatty acid biosynthetic process; LOCATED IN: endoplasmic reticulum; CONTAINS InterPro DOMAIN/s: Fatty acid hydroxylase (InterPro:IPR006694), Uncharacterised protein, Wax2 C-terminal (InterPro:IPR021940); BEST Arabidopsis thaliana protein match is: Fatt…
AT2G24681	0.001	0.715461	0.0504261	0.191718	9.48273	5.6561	7.58284	AP2/B3-like transcriptional factor family protein		AP2/B3-like transcriptional factor family protein; FUNCTIONS IN: DNA binding; INVOLVED IN: regulation of transcription, DNA-dependent; CONTAINS InterPro DOMAIN/s: Transcriptional factor B3 (InterPro:IPR003340); BEST Arabidopsis thaliana protein match is: transcriptional factor B3 family protein (TAIR:AT2G24680.1).
AT3G46480	0.001	0.286184	0.0504261	0.191718	8.1608	5.6561	7.58284	2-oxoglutarate (2OG) and Fe(II)-dependent oxygenase superfamily protein		2-oxoglutarate (2OG) and Fe(II)-dependent oxygenase superfamily protein; FUNCTIONS IN: oxidoreductase activity, acting on paired donors, with incorporation or reduction of molecular oxygen, 2-oxoglutarate as one donor, and incorporation of one atom each of oxygen into both donors, oxidoreductase activity, iron ion binding; INVOLVED IN: oxidation reduction; LOCATED IN: cellular_component unknown; …
AT1G11370	0.001	1.98943	0.0500771	1.96738	10.9581	5.64608	10.9421	Pectin lyase-like superfamily protein		Pectin lyase-like superfamily protein; FUNCTIONS IN: pectinesterase activity; INVOLVED IN: cell wall modification; LOCATED IN: endomembrane system, cell wall, plant-type cell wall; EXPRESSED IN: flower; CONTAINS InterPro DOMAIN/s: Pectinesterase, active site (InterPro:IPR018040), Pectin lyase fold/virulence factor (InterPro:IPR011050), Pectinesterase, catalytic (InterPro:IPR000070), Pectin lyase …
AT5G27845	0.001	0.0353116	0.0497757	0.0157705	5.14207	5.63737	3.97915	transposable element gene		non-LTR retrotransposon family (LINE), has a 6.6e-32 P-value blast match to GB:AAA39398 ORF2 (Mus musculus) (LINE-element)
AT1G53640	0.001	0.28225	0.049733	0.126055	8.14083	5.63613	6.97791			unknown protein; FUNCTIONS IN: molecular_function unknown; INVOLVED IN: biological_process unknown; LOCATED IN: endomembrane system; EXPRESSED IN: 20 plant structures; EXPRESSED DURING: 11 growth stages; Has 1186 Blast hits to 678 proteins in 89 species: Archae - 0; Bacteria - 50; Metazoa - 731; Fungi - 92; Plants - 226; Viruses - 4; Other Eukaryotes - 83 (source: NCBI BLink).
AT3G46190	0.001	0.375045	0.0495626	0.251247	8.55092	5.63118	7.97296	TRAF-like family protein		TRAF-like family protein; CONTAINS InterPro DOMAIN/s: TRAF-like (InterPro:IPR008974), MATH (InterPro:IPR002083), TRAF-type (InterPro:IPR013322); BEST Arabidopsis thaliana protein match is: TRAF-like family protein (TAIR:AT1G58270.1); Has 980 Blast hits to 953 proteins in 88 species: Archae - 0; Bacteria - 0; Metazoa - 314; Fungi - 12; Plants - 614; Viruses - 0; Other Eukaryotes - 40 (source: NCBI…
AT2G34320	0.001	0.140162	0.0493935	0.25039	7.13095	5.62625	7.96803	Polynucleotidyl transferase, ribonuclease H-like superfamily protein		Polynucleotidyl transferase, ribonuclease H-like superfamily protein; FUNCTIONS IN: nucleic acid binding; INVOLVED IN: biological_process unknown; LOCATED IN: cellular_component unknown; CONTAINS InterPro DOMAIN/s: Polynucleotidyl transferase, ribonuclease H fold (InterPro:IPR012337); BEST Arabidopsis thaliana protein match is: Ribonuclease H-like superfamily protein (TAIR:AT4G29090.1); Has 752 B…
AT2G34350	0.001	0.0231496	0.048948	0.186099	4.53292	5.61318	7.53992	Nodulin-like / Major Facilitator Superfamily protein		Nodulin-like / Major Facilitator Superfamily protein; INVOLVED IN: transmembrane transport; LOCATED IN: endomembrane system; CONTAINS InterPro DOMAIN/s: Major facilitator superfamily (InterPro:IPR020846), Nodulin-like (InterPro:IPR010658), Major facilitator superfamily MFS-1 (InterPro:IPR011701), Major facilitator superfamily, general substrate transporter (InterPro:IPR016196); BEST Arabidopsis t…
AT2G22630	0.001	0.729278	0.0481874	0.305345	9.51032	5.59058	8.2543	AGAMOUS-like 17	Encodes a MADs domain containing protein involved in promoting flowering. Loss of function mutations show delayed flowering in long days and reduced levels of LFY and AP1 expression.	AGAMOUS-like 17 (AGL17); FUNCTIONS IN: sequence-specific DNA binding transcription factor activity; INVOLVED IN: positive regulation of long-day photoperiodism, flowering; LOCATED IN: nucleus; EXPRESSED IN: 7 plant structures; EXPRESSED DURING: L mature pollen stage; CONTAINS InterPro DOMAIN/s: Transcription factor, MADS-box (InterPro:IPR002100), Transcription factor, K-box (InterPro:IPR002487); …
AT1G02570	0.001	1.99445	0.0479215	3.15806	10.9618	5.5826	11.6248			unknown protein; BEST Arabidopsis thaliana protein match is: unknown protein (TAIR:AT1G02575.1); Has 108 Blast hits to 55 proteins in 6 species: Archae - 0; Bacteria - 0; Metazoa - 0; Fungi - 0; Plants - 108; Viruses - 0; Other Eukaryotes - 0 (source: NCBI BLink).
AT2G37740	0.001	0.0448824	0.0474501	0.120269	5.48808	5.56834	6.91012	zinc-finger protein 10		zinc-finger protein 10 (ZFP10); FUNCTIONS IN: sequence-specific DNA binding transcription factor activity, zinc ion binding, nucleic acid binding; INVOLVED IN: regulation of transcription; LOCATED IN: intracellular; EXPRESSED IN: root; CONTAINS InterPro DOMAIN/s: Zinc finger, C2H2-like (InterPro:IPR015880), Zinc finger, C2H2-type (InterPro:IPR007087); BEST Arabidopsis thaliana protein match is: C…
AT5G44270	0.001	0.0441585	0.0466848	0.0591647	5.46462	5.54488	5.88666	TPX2 (targeting protein for Xklp2) protein family		TPX2 (targeting protein for Xklp2) protein family; CONTAINS InterPro DOMAIN/s: Xklp2 targeting protein (InterPro:IPR009675); BEST Arabidopsis thaliana protein match is: targeting protein for XKLP2 (TAIR:AT1G03780.2); Has 137 Blast hits to 127 proteins in 18 species: Archae - 0; Bacteria - 0; Metazoa - 3; Fungi - 2; Plants - 130; Viruses - 0; Other Eukaryotes - 2 (source: NCBI BLink).
AT2G45135	0.001	0.0429576	0.0454151	0.0575556	5.42484	5.5051	5.84688	RING/U-box superfamily protein		RING/U-box superfamily protein; FUNCTIONS IN: zinc ion binding; INVOLVED IN: biological_process unknown; LOCATED IN: cellular_component unknown; CONTAINS InterPro DOMAIN/s: Zinc finger, RING-type, conserved site (InterPro:IPR017907), Zinc finger, RING-type (InterPro:IPR001841); Has 5 Blast hits to 5 proteins in 1 species: Archae - 0; Bacteria - 0; Metazoa - 0; Fungi - 0; Plants - 5; Viruses - 0; …
AT2G43580	0.001	0.167451	0.0442578	0.0560888	7.3876	5.46786	5.80964	Chitinase family protein		Chitinase family protein; FUNCTIONS IN: chitin binding, chitinase activity; INVOLVED IN: carbohydrate metabolic process, cell wall macromolecule catabolic process; LOCATED IN: endomembrane system; CONTAINS InterPro DOMAIN/s: Chitin-binding, type 1, conserved site (InterPro:IPR018371), Glycoside hydrolase, family 19 (InterPro:IPR016283), Chitin-binding, type 1 (InterPro:IPR001002), Glycoside hydro…
AT4G23515	0.001	0.164929	0.0435912	0.0552441	7.36571	5.44597	5.78775	Toll-Interleukin-Resistance (TIR) domain family protein		Toll-Interleukin-Resistance (TIR) domain family protein; FUNCTIONS IN: transmembrane receptor activity; INVOLVED IN: signal transduction, defense response, innate immune response; LOCATED IN: membrane; CONTAINS InterPro DOMAIN/s: Toll-Interleukin receptor (InterPro:IPR000157); BEST Arabidopsis thaliana protein match is: phloem protein 2-A8 (TAIR:AT5G45070.1); Has 35333 Blast hits to 34131 protein…
AT3G02270	0.001	0.0606609	0.0427542	0.0541833	5.9227	5.41799	5.75978	Trimeric LpxA-like enzyme		Trimeric LpxA-like enzyme; FUNCTIONS IN: binding, transferase activity, translation initiation factor activity, nucleotidyltransferase activity; INVOLVED IN: biosynthetic process, regulation of translational initiation; EXPRESSED IN: sperm cell; CONTAINS InterPro DOMAIN/s: Trimeric LpxA-like (InterPro:IPR011004), eIF4-gamma/eIF5/eIF2-epsilon (InterPro:IPR003307), Armadillo-type fold (InterPro:IPR…
AT3G09640	0.001	0.16042	0.0423993	0.376135	7.32571	5.40597	8.55511	ascorbate peroxidase 2	Encodes a cytosolic ascorbate peroxidase APX2. Ascorbate peroxidases are enzymes that scavenge hydrogen peroxide in plant cells. Eight types of APX have been described for Arabidopsis: three cytosolic (APX1, APX2, APX6), two chloroplastic types (stromal sAPX, thylakoid tAPX), and three microsomal (APX3, APX4, APX5) isoforms.	ascorbate peroxidase 2 (APX2); CONTAINS InterPro DOMAIN/s: Haem peroxidase (InterPro:IPR010255), Plant ascorbate peroxidase (InterPro:IPR002207), Peroxidases heam-ligand binding site (InterPro:IPR019793), Haem peroxidase, plant/fungal/bacterial (InterPro:IPR002016), Peroxidase, active site (InterPro:IPR019794); BEST Arabidopsis thaliana protein match is: ascorbate peroxidase 1 (TAIR:AT1G07890.8);…
AT5G41820	0.001	0.119382	0.0420706	0.239927	6.89944	5.39474	7.90645	RAB geranylgeranyl transferase alpha subunit 2		RAB geranylgeranyl transferase alpha subunit 2 (RGTA2); FUNCTIONS IN: protein prenyltransferase activity; INVOLVED IN: protein amino acid prenylation; CONTAINS InterPro DOMAIN/s: Leucine-rich repeat (InterPro:IPR001611), Protein prenyltransferase (InterPro:IPR008940), Protein prenyltransferase, alpha subunit (InterPro:IPR002088); BEST Arabidopsis thaliana protein match is: RAB geranylgeranyl tran…
AT4G15040	0.001	0.019897	0.0420706	0.0266585	4.31448	5.39474	4.73652	Subtilisin-like serine endopeptidase family protein		Subtilisin-like serine endopeptidase family protein; FUNCTIONS IN: identical protein binding, serine-type endopeptidase activity; INVOLVED IN: proteolysis, N-terminal protein myristoylation, negative regulation of catalytic activity; CONTAINS InterPro DOMAIN/s: Peptidase S8/S53, subtilisin/kexin/sedolisin (InterPro:IPR000209), Peptidase S8/S53, subtilisin, active site (InterPro:IPR022398), Peptid…
AT5G61900	0.001	0.0196589	0.0415671	0.131697	4.29711	5.37737	7.04108	Calcium-dependent phospholipid-binding Copine family protein	Encodes a plasma-membrane localized, copine-like protein, which is a member of a newly identified class of calcium-dependent, phospholipid binding proteins that are present in a wide range of organisms. Mutants exhibit temperature-sensitive growth defects and increased hypersensitive response where permissive conditions are low temperature (22 degrees Celsius) and low humidity. Gene is expressed …	BONZAI 1 (BON1); FUNCTIONS IN: calcium-dependent phospholipid binding; INVOLVED IN: in 7 processes; LOCATED IN: plasma membrane; EXPRESSED IN: 23 plant structures; EXPRESSED DURING: 14 growth stages; CONTAINS InterPro DOMAIN/s: C2 membrane targeting protein (InterPro:IPR018029), C2 calcium/lipid-binding domain, CaLB (InterPro:IPR008973), Copine (InterPro:IPR010734), C2 calcium-dependent membrane …
AT4G10560	0.001	0.0972241	0.0411145	0.0260526	6.60324	5.36157	4.70336	Cysteine/Histidine-rich C1 domain family protein		maternal effect embryo arrest 53 (MEE53); FUNCTIONS IN: zinc ion binding; INVOLVED IN: embryo development ending in seed dormancy; LOCATED IN: cellular_component unknown; CONTAINS InterPro DOMAIN/s: Zinc finger, RING-type (InterPro:IPR001841), DC1 (InterPro:IPR004146), C1-like (InterPro:IPR011424); BEST Arabidopsis thaliana protein match is: Cysteine/Histidine-rich C1 domain family protein (TAIR:…
AT4G01533	0.001	0.461432	0.0406525	0.463678	8.84997	5.34527	8.85698	other RNA	Unknown gene
AT1G80330	0.001	0.0769053	0.0406525	0.206079	6.26501	5.34527	7.68706	gibberellin 3-oxidase 4	Encodes a protein with gibberellin 3-oxidase activity. The enzyme, expressed and purified in E.coli, was shown to catalyze the 3&#946;-hydroxylation of GA20 into GA29.	gibberellin 3-oxidase 4 (GA3OX4); CONTAINS InterPro DOMAIN/s: Isopenicillin N synthase (InterPro:IPR002283), Oxoglutarate/iron-dependent oxygenase (InterPro:IPR005123); BEST Arabidopsis thaliana protein match is: gibberellin 3-oxidase 1 (TAIR:AT1G15550.1); Has 8413 Blast hits to 8377 proteins in 994 species: Archae - 0; Bacteria - 1114; Metazoa - 109; Fungi - 995; Plants - 4899; Viruses - 0; Othe…
AT5G15250	0.001	0.0959071	0.0405576	0.179898	6.58357	5.3419	7.49104	FTSH protease 6	Encodes an FtsH protease that is localized to the chloroplast. AtFtsH6 is involved in the degradation of both Lhcb3 and Lhcb1 during senescence and high-light acclimation.	FTSH protease 6 (FTSH6); CONTAINS InterPro DOMAIN/s: Peptidase M41, FtsH (InterPro:IPR005936), ATPase, AAA+ type, core (InterPro:IPR003593), ATPase, AAA-type, core (InterPro:IPR003959), ATPase, AAA-type, conserved site (InterPro:IPR003960), Peptidase M41 (InterPro:IPR000642), Peptidase M41, FtsH extracellular (InterPro:IPR011546); BEST Arabidopsis thaliana protein match is: FtsH extracellular pro…
AT4G09130	0.001	0.305903	0.0404254	0.153696	8.25693	5.33719	7.26394	RING/U-box superfamily protein		RING/U-box superfamily protein; FUNCTIONS IN: zinc ion binding; LOCATED IN: endomembrane system; CONTAINS InterPro DOMAIN/s: Zinc finger, RING-type (InterPro:IPR001841), Zinc finger, C3HC4 RING-type (InterPro:IPR018957); BEST Arabidopsis thaliana protein match is: RING/U-box superfamily protein (TAIR:AT4G09120.1); Has 9831 Blast hits to 9804 proteins in 292 species: Archae - 0; Bacteria - 6; Meta…
AT5G54560	0.001	0.0379201	0.0400894	0.0508062	5.24489	5.32515	5.66693	Protein of unknown function (DUF295)		Protein of unknown function (DUF295); CONTAINS InterPro DOMAIN/s: Protein of unknown function DUF295 (InterPro:IPR005174); BEST Arabidopsis thaliana protein match is: Protein of unknown function (DUF295) (TAIR:AT5G54550.1); Has 1807 Blast hits to 1807 proteins in 277 species: Archae - 0; Bacteria - 0; Metazoa - 736; Fungi - 347; Plants - 385; Viruses - 0; Other Eukaryotes - 339 (source: NCBI BLin…
AT3G03230	0.001	0.037642	0.0397955	0.0504337	5.23427	5.31453	5.65632	alpha/beta-Hydrolases superfamily protein		alpha/beta-Hydrolases superfamily protein; FUNCTIONS IN: catalytic activity; INVOLVED IN: biological_process unknown; LOCATED IN: membrane; EXPRESSED IN: leaf; BEST Arabidopsis thaliana protein match is: alpha/beta-Hydrolases superfamily protein (TAIR:AT3G03240.1); Has 719 Blast hits to 717 proteins in 169 species: Archae - 4; Bacteria - 355; Metazoa - 0; Fungi - 30; Plants - 304; Viruses - 0; Ot…
AT1G61415	0.001	0.109904	0.0387305	0.196336	6.7801	5.2754	7.61718			unknown protein; FUNCTIONS IN: molecular_function unknown; INVOLVED IN: biological_process unknown; LOCATED IN: cellular_component unknown; BEST Arabidopsis thaliana protein match is: unknown protein (TAIR:AT1G61450.1); Has 30201 Blast hits to 17322 proteins in 780 species: Archae - 12; Bacteria - 1396; Metazoa - 17338; Fungi - 3422; Plants - 5037; Viruses - 0; Other Eukaryotes - 2996 (source: NC…
AT3G05260	0.001	0.216715	0.0381855	0.387146	7.75965	5.25495	8.59673	NAD(P)-binding Rossmann-fold superfamily protein		NAD(P)-binding Rossmann-fold superfamily protein; FUNCTIONS IN: oxidoreductase activity, binding, catalytic activity; INVOLVED IN: oxidation reduction, metabolic process; LOCATED IN: cellular_component unknown; EXPRESSED IN: seed; CONTAINS InterPro DOMAIN/s: Short-chain dehydrogenase/reductase, conserved site (InterPro:IPR020904), NAD(P)-binding domain (InterPro:IPR016040), Glucose/ribitol dehydr…
AT1G13500	0.001	0.0707449	0.0373961	0.0473929	6.14456	5.22482	5.5666	Protein of unknown function (DUF1262)		Protein of unknown function (DUF1262); CONTAINS InterPro DOMAIN/s: Protein of unknown function DUF1262 (InterPro:IPR010683); BEST Arabidopsis thaliana protein match is: Protein of unknown function (DUF1262) (TAIR:AT1G13530.1); Has 101 Blast hits to 94 proteins in 9 species: Archae - 0; Bacteria - 0; Metazoa - 0; Fungi - 0; Plants - 101; Viruses - 0; Other Eukaryotes - 0 (source: NCBI BLink).
AT4G16460	0.001	0.0691371	0.0365462	0.0926316	6.11139	5.19165	6.53343			unknown protein; Has 58 Blast hits to 58 proteins in 23 species: Archae - 0; Bacteria - 0; Metazoa - 30; Fungi - 4; Plants - 16; Viruses - 0; Other Eukaryotes - 8 (source: NCBI BLink).
AT5G43590	0.001	0.13621	0.0360007	0.182498	7.08969	5.16995	7.51174	Acyl transferase/acyl hydrolase/lysophospholipase superfamily protein		Acyl transferase/acyl hydrolase/lysophospholipase superfamily protein; FUNCTIONS IN: nutrient reservoir activity; INVOLVED IN: metabolic process, lipid metabolic process; LOCATED IN: cellular_component unknown; CONTAINS InterPro DOMAIN/s: Acyl transferase/acyl hydrolase/lysophospholipase (InterPro:IPR016035), Patatin (InterPro:IPR002641); BEST Arabidopsis thaliana protein match is: PATATIN-like p…
AT4G32630	0.001	0.0834026	0.0352696	0.22349	6.38202	5.14035	7.80406	ArfGap/RecO-like zinc finger domain-containing protein		ArfGap/RecO-like zinc finger domain-containing protein; FUNCTIONS IN: ARF GTPase activator activity, zinc ion binding; INVOLVED IN: regulation of ARF GTPase activity; LOCATED IN: cellular_component unknown; EXPRESSED IN: 18 plant structures; EXPRESSED DURING: 10 growth stages; CONTAINS InterPro DOMAIN/s: Arf GTPase activating protein (InterPro:IPR001164); BEST Arabidopsis thaliana protein match i…
AT5G15940	0.001	0.392677	0.0345951	1.05224	8.6172	5.1125	10.0392	NAD(P)-binding Rossmann-fold superfamily protein		NAD(P)-binding Rossmann-fold superfamily protein; FUNCTIONS IN: oxidoreductase activity, binding, catalytic activity; INVOLVED IN: oxidation reduction, metabolic process; EXPRESSED IN: sperm cell, pollen tube; CONTAINS InterPro DOMAIN/s: NAD(P)-binding domain (InterPro:IPR016040), Glucose/ribitol dehydrogenase (InterPro:IPR002347), Short-chain dehydrogenase/reductase SDR (InterPro:IPR002198); BES…
AT4G27330	0.001	0.0645207	0.0341059	0.0864464	6.01169	5.09195	6.43373	sporocyteless (SPL)	Encodes a putative transcription factor that is required for the initiation of both micro- and megagametogenesis and is expressed in the sporogenous tissue of the anther and the ovule. SPL is a chalaza identity gene that share overlapping functions in establishing the prospective chalaza of the ovule. It also plays a central role in patterning both the proximal-distal and the adaxial-abaxial axes…	SPOROCYTELESS (SPL); CONTAINS InterPro DOMAIN/s: Plant transcription factor NOZZLE (InterPro:IPR014855); Has 1807 Blast hits to 1807 proteins in 277 species: Archae - 0; Bacteria - 0; Metazoa - 736; Fungi - 347; Plants - 385; Viruses - 0; Other Eukaryotes - 339 (source: NCBI BLink).
AT5G21030	0.001	0.016086	0.0340124	0.0215523	4.00773	5.08799	4.42977	PAZ domain-containing protein / piwi domain-containing protein		PAZ domain-containing protein / piwi domain-containing protein; FUNCTIONS IN: nucleic acid binding; EXPRESSED IN: egg cell; CONTAINS InterPro DOMAIN/s: Domain of unknown function DUF1785 (InterPro:IPR014811), Stem cell self-renewal protein Piwi (InterPro:IPR003165), Argonaute/Dicer protein, PAZ (InterPro:IPR003100), Polynucleotidyl transferase, ribonuclease H fold (InterPro:IPR012337); BEST Arabi…
AT2G27280	0.001	0.063968	0.0338138	0.0428529	5.99928	5.07954	5.42132	Coiled-coil domain-containing protein 55 (DUF2040)		Coiled-coil domain-containing protein 55 (DUF2040); CONTAINS InterPro DOMAIN/s: Protein of unknown function DUF2040, coiled-coil (InterPro:IPR018612); BEST Arabidopsis thaliana protein match is: Coiled-coil domain-containing protein 55 (DUF2040) (TAIR:AT2G27285.1); Has 17369 Blast hits to 12141 proteins in 914 species: Archae - 89; Bacteria - 1500; Metazoa - 7358; Fungi - 1475; Plants - 656; Viru…
AT5G59810	0.001	0.0793727	0.0335654	0.106345	6.31057	5.0689	6.73261	Subtilase family protein		SBT5.4; FUNCTIONS IN: identical protein binding, serine-type endopeptidase activity; INVOLVED IN: proteolysis, negative regulation of catalytic activity; EXPRESSED IN: 12 plant structures; EXPRESSED DURING: 4 anthesis, C globular stage, petal differentiation and expansion stage; CONTAINS InterPro DOMAIN/s: Protease-associated PA (InterPro:IPR003137), Proteinase inhibitor, propeptide (InterPro:IPR…
AT1G51770	0.001	0.689156	0.0331174	1.04926	9.42869	5.04952	10.0352	Core-2/I-branching beta-1,6-N-acetylglucosaminyltransferase family protein		Core-2/I-branching beta-1,6-N-acetylglucosaminyltransferase family protein; CONTAINS InterPro DOMAIN/s: Core-2/I-Branching enzyme (InterPro:IPR021141); BEST Arabidopsis thaliana protein match is: Core-2/I-branching beta-1,6-N-acetylglucosaminyltransferase family protein (TAIR:AT3G21310.1); Has 593 Blast hits to 593 proteins in 23 species: Archae - 0; Bacteria - 9; Metazoa - 0; Fungi - 0; Plants -…
AT1G78840	0.001	0.0311117	0.0328916	0.0416842	4.95939	5.03965	5.38143	F-box/RNI-like/FBD-like domains-containing protein		F-box/RNI-like/FBD-like domains-containing protein; CONTAINS InterPro DOMAIN/s: FBD (InterPro:IPR013596), F-box domain, cyclin-like (InterPro:IPR001810), F-box domain, Skp2-like (InterPro:IPR022364), FBD-like (InterPro:IPR006566), Leucine-rich repeat 2 (InterPro:IPR013101); BEST Arabidopsis thaliana protein match is: F-box/RNI-like/FBD-like domains-containing protein (TAIR:AT5G22670.1); Has 1766 …
AT5G48550	0.001	0.121591	0.0321368	0.0814554	6.9259	5.00616	6.34794	F-box associated ubiquitination effector family protein		F-box associated ubiquitination effector family protein; CONTAINS InterPro DOMAIN/s: F-box associated interaction domain (InterPro:IPR017451); Has 1807 Blast hits to 1807 proteins in 277 species: Archae - 0; Bacteria - 0; Metazoa - 736; Fungi - 347; Plants - 385; Viruses - 0; Other Eukaryotes - 339 (source: NCBI BLink).
AT4G20900	0.001	0.0303529	0.0320893	0.0406675	4.92376	5.00402	5.3458	Tetratricopeptide repeat (TPR)-like superfamily protein	ms5 mutants are male sterile, pollen tetrads undergo an extra round of division after meiosis II without chromosome replication, resulting in chromosome abnormalities. Gene product has some similarity to SCP1, a rat synaptonemal complex protein.	MALE-STERILE 5 (MS5); BEST Arabidopsis thaliana protein match is: Tetratricopeptide repeat (TPR)-like superfamily protein (TAIR:AT5G44330.1); Has 181 Blast hits to 179 proteins in 26 species: Archae - 0; Bacteria - 4; Metazoa - 2; Fungi - 0; Plants - 166; Viruses - 5; Other Eukaryotes - 4 (source: NCBI BLink).
AT1G35186	0.001	0.0298022	0.0315072	0.0399297	4.89735	4.97761	5.31939	transposable element gene	similarity to non-LTR retroelement protein	pseudogene, expressed protein
AT4G37060	0.001	0.0883171	0.0311232	0.197216	6.46462	4.95992	7.62363	PATATIN-like protein 5	Patatin-related phospholipase A. Expressed weakly in roots, cotyledons, and leaves but is transcriptionally induced by auxin. Phosphorylation by calcium-dependent protein kinases in vitro enhances its activity.	PATATIN-like protein 5 (PLP5); FUNCTIONS IN: phospholipase activity, nutrient reservoir activity; INVOLVED IN: metabolic process, lipid metabolic process; LOCATED IN: cellular_component unknown; EXPRESSED IN: cotyledon, root, leaf; CONTAINS InterPro DOMAIN/s: Acyl transferase/acyl hydrolase/lysophospholipase (InterPro:IPR016035), Patatin (InterPro:IPR002641); BEST Arabidopsis thaliana protein mat…
AT5G49920	0.001	0.479826	0.0298398	0.869782	8.90637	4.89916	9.76451	Octicosapeptide/Phox/Bem1p family protein		Octicosapeptide/Phox/Bem1p family protein; CONTAINS InterPro DOMAIN/s: Octicosapeptide/Phox/Bem1p (InterPro:IPR000270); BEST Arabidopsis thaliana protein match is: Protein kinase superfamily protein with octicosapeptide/Phox/Bem1p domain (TAIR:AT3G46920.1); Has 1807 Blast hits to 1807 proteins in 277 species: Archae - 0; Bacteria - 0; Metazoa - 736; Fungi - 347; Plants - 385; Viruses - 0; Other E…
AT3G29642	0.001	0.280899	0.0296969	0.263449	8.13391	4.89224	8.04138	transposable element gene		Mutator-like transposase family, has a 4.7e-20 P-value blast match to GB:AAA21566 mudrA of transposon="MuDR" (MuDr-element) (Zea mays)
AT2G21930	0.001	0.0275991	0.029178	0.0369779	4.78655	4.86681	5.20859	F-box associated ubiquitination effector family protein	A paternally expressed imprinted gene.	F-box associated ubiquitination effector family protein; CONTAINS InterPro DOMAIN/s: F-box associated domain, type 3 (InterPro:IPR013187), F-box associated interaction domain (InterPro:IPR017451); BEST Arabidopsis thaliana protein match is: F-box and associated interaction domains-containing protein (TAIR:AT4G38870.1); Has 35333 Blast hits to 34131 proteins in 2444 species: Archae - 798; Bacteria…
AT3G01900	0.001	0.110174	0.0291193	0.147614	6.78364	4.8639	7.20569	cytochrome P450, family 94, subfamily B, polypeptide 2	member of CYP94B	cytochrome P450, family 94, subfamily B, polypeptide 2 (CYP94B2); FUNCTIONS IN: electron carrier activity, monooxygenase activity, iron ion binding, oxygen binding, heme binding; INVOLVED IN: oxidation reduction; LOCATED IN: endomembrane system; CONTAINS InterPro DOMAIN/s: Cytochrome P450 (InterPro:IPR001128), Cytochrome P450, E-class, group I (InterPro:IPR002401); BEST Arabidopsis thaliana prote…
AT4G34410	0.253237	1.42328	7.36676	1.11238	2.49066	4.86247	2.13509	redox responsive transcription factor 1	encodes a member of the ERF (ethylene response factor) subfamily B-3 of ERF/AP2 transcription factor family. The protein contains one AP2 domain. There are 18 members in this subfamily including ATERF-1, ATERF-2, AND ATERF-5.	redox responsive transcription factor 1 (RRTF1); CONTAINS InterPro DOMAIN/s: DNA-binding, integrase-type (InterPro:IPR016177), Pathogenesis-related transcriptional factor/ERF, DNA-binding (InterPro:IPR001471); BEST Arabidopsis thaliana protein match is: Integrase-type DNA-binding superfamily protein (TAIR:AT5G61890.1); Has 6148 Blast hits to 5821 proteins in 258 species: Archae - 0; Bacteria - 2;…
AT1G64070	0.001	0.0411497	0.0290026	0.0735112	5.36281	4.85811	6.19989	Disease resistance protein (TIR-NBS-LRR class) family	Encodes a TIR-NBS-LRR class of disease resistance protein effective against Leptosphaeria maculans.	RESISTANCE TO LEPTOSPHAERIA MACULANS 1 (RLM1); FUNCTIONS IN: transmembrane receptor activity, ATP binding; INVOLVED IN: defense response to fungus, defense response; LOCATED IN: intrinsic to membrane; EXPRESSED IN: stem, sepal, flower, carpel, seed; EXPRESSED DURING: F mature embryo stage, petal differentiation and expansion stage; CONTAINS InterPro DOMAIN/s: NB-ARC (InterPro:IPR002182), Toll-Int…
AT1G04490	0.001	0.0541073	0.0286014	0.217483	5.75775	4.83801	7.76476	Protein of unknown function (DUF3527)		Protein of unknown function (DUF3527); CONTAINS InterPro DOMAIN/s: Protein of unknown function DUF3527 (InterPro:IPR021916); BEST Arabidopsis thaliana protein match is: Protein of unknown function (DUF3527) (TAIR:AT2G33360.2); Has 121 Blast hits to 119 proteins in 11 species: Archae - 0; Bacteria - 0; Metazoa - 0; Fungi - 0; Plants - 121; Viruses - 0; Other Eukaryotes - 0 (source: NCBI BLink).
AT3G24540	0.001	0.0536829	0.028377	0.0719257	5.74639	4.82665	6.16844	Protein kinase superfamily protein	Encodes a member of the proline-rich extensin-like receptor kinase (PERK) family. This family consists of 15 predicted receptor kinases (PMID: 15653807).	Protein kinase superfamily protein; FUNCTIONS IN: protein serine/threonine kinase activity, protein kinase activity, kinase activity, ATP binding; INVOLVED IN: protein amino acid phosphorylation; CONTAINS InterPro DOMAIN/s: Protein kinase, ATP binding site (InterPro:IPR017441), Protein kinase, catalytic domain (InterPro:IPR000719), Serine/threonine-protein kinase domain (InterPro:IPR002290), Tyro…
AT1G64930	0.001	0.0267366	0.0282662	0.0358224	4.74074	4.82101	5.16279	cytochrome P450, family 87, subfamily A, polypeptide 7	member of CYP89A	cytochrome P450, family 87, subfamily A, polypeptide 7 (CYP89A7); FUNCTIONS IN: electron carrier activity, monooxygenase activity, iron ion binding, oxygen binding, heme binding; INVOLVED IN: oxidation reduction; CONTAINS InterPro DOMAIN/s: Cytochrome P450 (InterPro:IPR001128), Cytochrome P450, conserved site (InterPro:IPR017972), Cytochrome P450, E-class, group I (InterPro:IPR002401); BEST Arabi…
AT3G59730	0.001	0.0522487	0.0276189	0.035002	5.70732	4.78758	5.12937	Concanavalin A-like lectin protein kinase family protein		Concanavalin A-like lectin protein kinase family protein; FUNCTIONS IN: carbohydrate binding, kinase activity; INVOLVED IN: protein amino acid phosphorylation; LOCATED IN: endomembrane system; EXPRESSED IN: root; CONTAINS InterPro DOMAIN/s: Legume lectin, beta chain (InterPro:IPR001220), Protein kinase, ATP binding site (InterPro:IPR017441), Serine/threonine-protein kinase-like domain (InterPro:I…
AT5G25310	0.001	0.0260911	0.0275838	0.0699151	4.70549	4.78575	6.12753	Exostosin family protein		Exostosin family protein; FUNCTIONS IN: catalytic activity; LOCATED IN: endomembrane system, membrane; CONTAINS InterPro DOMAIN/s: Exostosin-like (InterPro:IPR004263); BEST Arabidopsis thaliana protein match is: Exostosin family protein (TAIR:AT5G03795.1); Has 1327 Blast hits to 1319 proteins in 106 species: Archae - 0; Bacteria - 6; Metazoa - 283; Fungi - 4; Plants - 949; Viruses - 0; Other Euka…
AT3G05720	0.001	0.0517548	0.0273578	0.138685	5.69362	4.77388	7.11566	importin alpha isoform 7	Putative importin alpha isoform. When overexpressed can rescue the impa-4 decreased transformation susceptibility phenotype.	importin alpha isoform 7 (IMPA-7); FUNCTIONS IN: protein transporter activity, binding; INVOLVED IN: intracellular protein transport, protein import into nucleus; LOCATED IN: nucleus, nuclear pore, cytoplasm; EXPRESSED IN: sperm cell, male gametophyte, flower, pollen tube; EXPRESSED DURING: M germinated pollen stage, 4 anthesis; CONTAINS InterPro DOMAIN/s: Importin-alpha-like, importin-beta-bindi…
AT4G13890	0.001	0.0257961	0.0272719	0.0691246	4.68908	4.76934	6.11113	Pyridoxal phosphate (PLP)-dependent transferases superfamily protein		EMBRYO SAC DEVELOPMENT ARREST 37 (EDA36); FUNCTIONS IN: pyridoxal phosphate binding, glycine hydroxymethyltransferase activity, catalytic activity; INVOLVED IN: glycine metabolic process, polar nucleus fusion, L-serine metabolic process, pollen development; LOCATED IN: cellular_component unknown; EXPRESSED IN: male gametophyte, pollen tube; EXPRESSED DURING: L mature pollen stage, M germinated po…
AT1G63990	0.001	0.0991967	0.0262179	0.0996796	6.63222	4.71248	6.63923	sporulation 11-2	Encodes AtSPO11-2, one of the three Arabidopsis homologues of the archaeal DNA topoisomerase VIA subunit (topo VIA). Required for meiotic recombination. Plants homozygous for atspo11-2 exhibit a severe sterility phenotype. Both male and female meiosis are severely disrupted in the atspo11-2 mutant, and this is associated with severe defects in synapsis during the first meiotic division and reduce…	sporulation 11-2 (SPO11-2); FUNCTIONS IN: DNA topoisomerase (ATP-hydrolyzing) activity, DNA binding, catalytic activity, ATP binding; INVOLVED IN: in 11 processes; LOCATED IN: chromosome; CONTAINS InterPro DOMAIN/s: Spo11/DNA topoisomerase VI, subunit A, N-terminal (InterPro:IPR013049), Spo11/DNA topoisomerase VI, subunit A (InterPro:IPR002815); BEST Arabidopsis thaliana protein match is: Spo11/D…
AT5G54020	0.001	0.147459	0.0259826	0.0987848	7.20417	4.69947	6.62622	Cysteine/Histidine-rich C1 domain family protein		Cysteine/Histidine-rich C1 domain family protein; FUNCTIONS IN: zinc ion binding; INVOLVED IN: intracellular signaling pathway; LOCATED IN: intracellular; EXPRESSED IN: root; CONTAINS InterPro DOMAIN/s: Zinc finger, C2H2-like (InterPro:IPR015880), Protein kinase C-like, phorbol ester/diacylglycerol binding (InterPro:IPR002219), DC1 (InterPro:IPR004146), C1-like (InterPro:IPR011424); BEST Arabidop…
AT3G25490	0.001	0.29439	0.025936	0.295823	8.20159	4.69688	8.20859	Protein kinase family protein		Protein kinase family protein; FUNCTIONS IN: kinase activity; INVOLVED IN: protein amino acid phosphorylation; LOCATED IN: endomembrane system; CONTAINS InterPro DOMAIN/s: Protein kinase, catalytic domain (InterPro:IPR000719), Serine/threonine-protein kinase-like domain (InterPro:IPR017442), Protein kinase-like domain (InterPro:IPR011009), Serine/threonine-protein kinase, active site (InterPro:IP…
AT3G49190	0.001	0.0475593	0.0251401	0.0637211	5.57166	4.65192	5.9937	O-acyltransferase (WSD1-like) family protein		O-acyltransferase (WSD1-like) family protein; CONTAINS InterPro DOMAIN/s: O-acyltransferase, WSD1, C-terminal (InterPro:IPR009721), O-acyltransferase, WSD1, N-terminal (InterPro:IPR004255); BEST Arabidopsis thaliana protein match is: O-acyltransferase (WSD1-like) family protein (TAIR:AT3G49210.1); Has 1419 Blast hits to 1410 proteins in 214 species: Archae - 2; Bacteria - 1155; Metazoa - 6; Fungi…
AT5G37420	0.001	0.047204	0.0249522	0.063245	5.56084	4.6411	5.98288	Family of unknown function (DUF577)	Note that previous reports (Plant Cell 2003,15:1538; PNAS 2003, 100:13407) have incorrectly named AT5G37420 as AGL105. AT5G37415 has now been named as AGL105 based on Plant Cell 2003, 15:1538 where the GenBank accession number given for AGL105 is AY141227 (Supplemental Table 3), which corresponds to AT5G37415.	Family of unknown function (DUF577); CONTAINS InterPro DOMAIN/s: Protein of unknown function DUF577 (InterPro:IPR007598); BEST Arabidopsis thaliana protein match is: Family of unknown function (DUF577) (TAIR:AT4G16530.1); Has 1807 Blast hits to 1807 proteins in 277 species: Archae - 0; Bacteria - 0; Metazoa - 736; Fungi - 347; Plants - 385; Viruses - 0; Other Eukaryotes - 339 (source: NCBI BLink).
AT2G32460	0.001	0.231236	0.0244464	0.216871	7.85322	4.61155	7.76069	myb domain protein 101	Member of the R2R3 factor gene family.	myb domain protein 101 (MYB101); CONTAINS InterPro DOMAIN/s: SANT, DNA-binding (InterPro:IPR001005), Homeodomain-like (InterPro:IPR009057), Myb, DNA-binding (InterPro:IPR014778), HTH transcriptional regulator, Myb-type, DNA-binding (InterPro:IPR017930), Homeodomain-related (InterPro:IPR012287), Myb transcription factor (InterPro:IPR015495); BEST Arabidopsis thaliana protein match is: myb domain p…
AT2G40050	0.001	0.0456052	0.0241071	0.0305514	5.51112	4.59139	4.93317	Cysteine/Histidine-rich C1 domain family protein		Cysteine/Histidine-rich C1 domain family protein; FUNCTIONS IN: zinc ion binding; LOCATED IN: cellular_component unknown; CONTAINS InterPro DOMAIN/s: DC1 (InterPro:IPR004146), Zinc finger, PHD-type (InterPro:IPR001965), C1-like (InterPro:IPR011424); BEST Arabidopsis thaliana protein match is: Cysteine/Histidine-rich C1 domain family protein (TAIR:AT1G61840.1); Has 1548 Blast hits to 649 proteins …
AT3G30770	0.001	0.0453283	0.0239607	0.121464	5.50234	4.5826	6.92438	Eukaryotic aspartyl protease family protein		Eukaryotic aspartyl protease family protein; FUNCTIONS IN: aminoacyl-tRNA ligase activity, nucleotide binding, ATP binding; INVOLVED IN: translation, tRNA aminoacylation for protein translation; LOCATED IN: cytoplasm; CONTAINS InterPro DOMAIN/s: Aminoacyl-tRNA synthetase, class II (D/K/N)-like (InterPro:IPR018150), Retroviral aspartyl protease (InterPro:IPR013242); BEST Arabidopsis thaliana prote…
AT4G09820	0.001	0.0672135	0.0236862	0.0600362	6.07068	4.56598	5.90776	basic helix-loop-helix (bHLH) DNA-binding superfamily protein	TT8 is a regulation factor that acts in a concerted action with TT1, PAP1 and TTG1 on the regulation of flavonoid pathways, namely proanthocyanidin and anthocyanin biosynthesis. Affects dihydroflavonol 4-reductase gene expression. It is thought that a ternary complex composed of TT2, TT8 and TTG1 is necessary for correct expression of BAN in seed endothelium. Also important for important for marg…	TRANSPARENT TESTA 8 (TT8); FUNCTIONS IN: DNA binding, sequence-specific DNA binding transcription factor activity; INVOLVED IN: trichome differentiation, regulation of flavonoid biosynthetic process, regulation of proanthocyanidin biosynthetic process; LOCATED IN: nucleus; EXPRESSED IN: stem, hypocotyl, micropylar endosperm; EXPRESSED DURING: C globular stage; CONTAINS InterPro DOMAIN/s: Helix-lo…
AT1G26610	0.001	0.0221507	0.0234179	0.0296781	4.46928	4.54954	4.89133	C2H2-like zinc finger protein		C2H2-like zinc finger protein; FUNCTIONS IN: sequence-specific DNA binding transcription factor activity, zinc ion binding, nucleic acid binding; INVOLVED IN: regulation of transcription; LOCATED IN: intracellular; EXPRESSED IN: 23 plant structures; EXPRESSED DURING: 14 growth stages; CONTAINS InterPro DOMAIN/s: Zinc finger, C2H2-like (InterPro:IPR015880), Zinc finger, C2H2-type (InterPro:IPR0070…
AT5G58080	0.001	0.108015	0.022839	0.086833	6.75509	4.51343	6.44017	response regulator 18	member of Response Regulator: B- Type	response regulator 18 (RR18); CONTAINS InterPro DOMAIN/s: Response regulator, plant B-type (InterPro:IPR017053), Myb-like DNA-binding domain, SHAQKYF class (InterPro:IPR006447), CheY-like (InterPro:IPR011006), Myb, DNA-binding (InterPro:IPR014778), Homeodomain-like (InterPro:IPR009057), Signal transduction response regulator, receiver domain (InterPro:IPR001789), HTH transcriptional regulator, My…
AT4G36490	0.001	0.126817	0.0223453	0.169912	6.9866	4.4819	7.40864	SEC14-like 12		SEC14-like 12 (SFH12); CONTAINS InterPro DOMAIN/s: Cellular retinaldehyde-binding/triple function, C-terminal (InterPro:IPR001251), Cellular retinaldehyde-binding/triple function, N-terminal (InterPro:IPR008273), Phosphatidylinositol transfer protein-like, N-terminal (InterPro:IPR011074); BEST Arabidopsis thaliana protein match is: Sec14p-like phosphatidylinositol transfer family protein (TAIR:AT…
AT3G46658	0.001	0.162162	0.0214298	0.108634	7.34129	4.42155	6.76333	other RNA	Potential natural antisense gene, locus overlaps with AT3G46660
AT1G30135	1.06606	19.6599	20.7077	22.2434	4.2049	4.27981	4.38302	jasmonate-zim-domain protein 8		jasmonate-zim-domain protein 8 (JAZ8); CONTAINS InterPro DOMAIN/s: Tify (InterPro:IPR010399), CCT domain-like (InterPro:IPR018467); BEST Arabidopsis thaliana protein match is: jasmonate-zim-domain protein 7 (TAIR:AT2G34600.1); Has 89 Blast hits to 89 proteins in 12 species: Archae - 0; Bacteria - 0; Metazoa - 0; Fungi - 0; Plants - 89; Viruses - 0; Other Eukaryotes - 0 (source: NCBI BLink).
AT1G19780	0.001	0.0181554	0.019194	0.024325	4.18232	4.26258	4.60437	cyclic nucleotide gated channel 8	Encodes a member of the cyclic nucleotide gated channel (CNGC) family that is essential for male reproductive fertility.	cyclic nucleotide gated channel 8 (CNGC8); FUNCTIONS IN: ion channel activity, cyclic nucleotide binding, calmodulin binding; INVOLVED IN: ion transport, transmembrane transport; LOCATED IN: membrane; EXPRESSED IN: petal, leaf whorl, male gametophyte, flower, pollen tube; EXPRESSED DURING: L mature pollen stage, M germinated pollen stage, 4 anthesis, petal differentiation and expansion stage; CON…
AT1G09950	0.341512	1.07967	6.17221	0.857225	1.66058	4.17578	1.32774	RESPONSE TO ABA AND SALT 1		RESPONSE TO ABA AND SALT 1 (RAS1); FUNCTIONS IN: molecular_function unknown; INVOLVED IN: biological_process unknown; LOCATED IN: endomembrane system; EXPRESSED IN: leaf apex, root, flower, leaf; EXPRESSED DURING: petal differentiation and expansion stage; BEST Arabidopsis thaliana protein match is: transcription factor-related (TAIR:AT1G58330.1); Has 520 Blast hits to 520 proteins in 34 species:…
AT4G15248	0.095256	0.858825	1.65083	4.7073	3.17248	4.11524	5.62695	B-box type zinc finger family protein		B-box type zinc finger family protein; FUNCTIONS IN: zinc ion binding; INVOLVED IN: biological_process unknown; LOCATED IN: intracellular; CONTAINS InterPro DOMAIN/s: Zinc finger, B-box (InterPro:IPR000315); BEST Arabidopsis thaliana protein match is: B-box type zinc finger family protein (TAIR:AT3G21890.1); Has 35333 Blast hits to 34131 proteins in 2444 species: Archae - 798; Bacteria - 22429; M…
AT1G66960	0.001	0.0155617	0.016452	0.0417	3.95993	4.04019	5.38198	Terpenoid cyclases family protein		Terpenoid cyclases family protein; CONTAINS InterPro DOMAIN/s: Terpene synthase, conserved site (InterPro:IPR002365), Terpenoid cylases/protein prenyltransferase alpha-alpha toroid (InterPro:IPR008930), Squalene cyclase (InterPro:IPR018333), Prenyltransferase/squalene oxidase (InterPro:IPR001330); BEST Arabidopsis thaliana protein match is: lupeol synthase 2 (TAIR:AT1G78960.1); Has 2121 Blast hit…
AT4G20450	0.001	0.0152271	0.0160982	0.0204016	3.92857	4.00883	4.35061	Leucine-rich repeat protein kinase family protein		Leucine-rich repeat protein kinase family protein; FUNCTIONS IN: kinase activity; INVOLVED IN: protein amino acid phosphorylation; LOCATED IN: endomembrane system; EXPRESSED IN: 6 plant structures; EXPRESSED DURING: 4 anthesis, 4 leaf senescence stage, E expanded cotyledon stage; CONTAINS InterPro DOMAIN/s: Protein kinase, ATP binding site (InterPro:IPR017441), Protein kinase, catalytic domain (I…
AT5G11180	0.001	0.0452783	0.0159562	0.101108	5.50075	3.99605	6.65976	glutamate receptor 2.6	member of Putative ligand-gated ion channel subunit family	glutamate receptor 2.6 (GLR2.6); FUNCTIONS IN: intracellular ligand-gated ion channel activity; INVOLVED IN: cellular calcium ion homeostasis, response to light stimulus; LOCATED IN: endomembrane system, membrane; CONTAINS InterPro DOMAIN/s: Extracellular solute-binding protein, family 3 (InterPro:IPR001638), Ionotropic glutamate receptor (InterPro:IPR001320), Glutamate receptor-related (InterPro…
AT5G01070	0.100612	0.164929	1.56928	0.001	0.71305	3.96324	-6.65266	RING/FYVE/PHD zinc finger superfamily protein		RING/FYVE/PHD zinc finger superfamily protein; FUNCTIONS IN: zinc ion binding; CONTAINS InterPro DOMAIN/s: Zinc finger, C3HC4 RING-type (InterPro:IPR018957), Zinc finger, RING-CH-type (InterPro:IPR011016); BEST Arabidopsis thaliana protein match is: RING/FYVE/PHD zinc finger superfamily protein (TAIR:AT2G37950.1); Has 1807 Blast hits to 1807 proteins in 277 species: Archae - 0; Bacteria - 0; Meta…
AT1G74190	0.001	0.184222	0.0149817	0.132906	7.52531	3.90513	7.05426	receptor like protein 15		receptor like protein 15 (RLP15); INVOLVED IN: signal transduction; LOCATED IN: endomembrane system; CONTAINS InterPro DOMAIN/s: Leucine-rich repeat-containing N-terminal domain, type 2 (InterPro:IPR013210), Leucine-rich repeat (InterPro:IPR001611); BEST Arabidopsis thaliana protein match is: receptor like protein 13 (TAIR:AT1G74170.1); Has 128946 Blast hits to 31204 proteins in 1189 species: Arc…
AT5G52020	0.303358	3.02515	4.46874	5.33019	3.31791	3.88077	4.13509	Integrase-type DNA-binding superfamily protein	encodes a member of the DREB subfamily A-4 of ERF/AP2 transcription factor family. The protein contains one AP2 domain. There are 17 members in this subfamily including TINY.	Integrase-type DNA-binding superfamily protein; FUNCTIONS IN: DNA binding, transcription activator activity, sequence-specific DNA binding transcription factor activity; INVOLVED IN: defense response to fungus; LOCATED IN: chloroplast; EXPRESSED IN: root, flower; EXPRESSED DURING: petal differentiation and expansion stage; CONTAINS InterPro DOMAIN/s: DNA-binding, integrase-type (InterPro:IPR01617…
AT3G61300	0.001	0.107718	0.014235	0.108242	6.75111	3.83137	6.75812	C2 calcium/lipid-binding plant phosphoribosyltransferase family protein		C2 calcium/lipid-binding plant phosphoribosyltransferase family protein; FUNCTIONS IN: molecular_function unknown; INVOLVED IN: tryptophan biosynthetic process; LOCATED IN: cellular_component unknown; CONTAINS InterPro DOMAIN/s: C2 membrane targeting protein (InterPro:IPR018029), C2 calcium/lipid-binding domain, CaLB (InterPro:IPR008973), Phosphoribosyltransferase C-terminal (InterPro:IPR013583),…
AT1G36610	0.001	0.0938531	0.0141746	0.0359276	6.55233	3.82524	5.16702	transposable element gene		gypsy-like retrotransposon family, has a 9.1e-283 P-value blast match to GB:AAD27547 polyprotein (Gypsy_Ty3-element) (Oryza sativa subsp. indica)
AT2G26040	0.0874427	0.286684	1.13657	0.480132	1.71305	3.7002	2.45702	PYR1-like 2	Encodes a member of the PYR (pyrabactin resistance )/PYL(PYR1-like)/RCAR (regulatory components of ABA receptor) family proteins with 14 members. PYR/PYL/RCAR family proteins function as abscisic acid sensors. Mediate ABA-dependent regulation of protein phosphatase 2Cs ABI1 and ABI2.	PYR1-like 2 (PYL2); CONTAINS InterPro DOMAIN/s: Polyketide cyclase/dehydrase (InterPro:IPR019587); BEST Arabidopsis thaliana protein match is: PYR1-like 3 (TAIR:AT1G73000.1); Has 445 Blast hits to 441 proteins in 38 species: Archae - 0; Bacteria - 5; Metazoa - 0; Fungi - 0; Plants - 439; Viruses - 0; Other Eukaryotes - 1 (source: NCBI BLink).
ATMG00810	0.0693011	0.284007	0.900765	0.456624	2.03498	3.7002	2.72006	DNA/RNA polymerases superfamily protein		DNA/RNA polymerases superfamily protein; CONTAINS InterPro DOMAIN/s: Reverse transcriptase, RNA-dependent DNA polymerase (InterPro:IPR013103); BEST Arabidopsis thaliana protein match is: cysteine-rich RLK (RECEPTOR-like protein kinase) 8 (TAIR:AT4G23160.1).
AT5G05300	1.29721	21.2647	16.8609	16.2042	4.03498	3.7002	3.64289			unknown protein; FUNCTIONS IN: molecular_function unknown; INVOLVED IN: biological_process unknown; LOCATED IN: endomembrane system; EXPRESSED IN: 10 plant structures; EXPRESSED DURING: 8 growth stages; Has 1807 Blast hits to 1807 proteins in 277 species: Archae - 0; Bacteria - 0; Metazoa - 736; Fungi - 347; Plants - 385; Viruses - 0; Other Eukaryotes - 339 (source: NCBI BLink).
AT1G06135	0.0917668	1.5043	1.11325	1.91472	4.03498	3.60067	4.38302			unknown protein; FUNCTIONS IN: molecular_function unknown; INVOLVED IN: biological_process unknown; LOCATED IN: endomembrane system; BEST Arabidopsis thaliana protein match is: unknown protein (TAIR:AT2G31345.1); Has 35333 Blast hits to 34131 proteins in 2444 species: Archae - 798; Bacteria - 22429; Metazoa - 974; Fungi - 991; Plants - 531; Viruses - 0; Other Eukaryotes - 9610 (source: NCBI BLink…
AT4G22810	0.0320567	0.315297	0.388891	0.387239	3.29801	3.60067	3.59453	Predicted AT-hook DNA-binding family protein		Predicted AT-hook DNA-binding family protein; CONTAINS InterPro DOMAIN/s: Protein of unknown function DUF296 (InterPro:IPR005175), Predicted AT-hook DNA-binding (InterPro:IPR014476); BEST Arabidopsis thaliana protein match is: Predicted AT-hook DNA-binding family protein (TAIR:AT4G12050.1); Has 813 Blast hits to 808 proteins in 45 species: Archae - 0; Bacteria - 6; Metazoa - 32; Fungi - 2; Plants…
AT2G27420	0.114831	0.001	1.39305	0.0420345	-6.84337	3.60067	-1.44987	Cysteine proteinases superfamily protein		Cysteine proteinases superfamily protein; FUNCTIONS IN: cysteine-type peptidase activity, cysteine-type endopeptidase activity; INVOLVED IN: proteolysis; LOCATED IN: endomembrane system; EXPRESSED IN: 15 plant structures; EXPRESSED DURING: 10 growth stages; CONTAINS InterPro DOMAIN/s: Peptidase C1A, papain (InterPro:IPR013128), Proteinase inhibitor I29, cathepsin propeptide (InterPro:IPR013201), …
AT5G62520	0.239592	1.98832	2.77681	2.56534	3.0529	3.53478	3.4205	similar to RCD one 5	Encodes a protein with similarity to RCD1 but without the WWE domain. The protein does have a PARP signature upstream of the C-terminal protein interaction domain. The PARP signature may bind NAD+ and attach the ADP-ribose-moiety from NAD+ to the target molecule. Its presence suggests a role for the protein in ADP ribosylation. Up-regulated by NaCl. SRO5 and P5CDH (an overlapping gene in the anti…	similar to RCD one 5 (SRO5); FUNCTIONS IN: NAD+ ADP-ribosyltransferase activity; INVOLVED IN: oxygen and reactive oxygen species metabolic process, response to salt stress; LOCATED IN: mitochondrion; EXPRESSED IN: 19 plant structures; EXPRESSED DURING: 11 growth stages; CONTAINS InterPro DOMAIN/s: Poly(ADP-ribose) polymerase, catalytic domain (InterPro:IPR012317), RST domain of plant C-terminal (…
AT3G55230	0.0455911	0.18684	0.513575	0.001	2.03498	3.49375	-5.51068	Disease resistance-responsive (dirigent-like protein) family protein		Disease resistance-responsive (dirigent-like protein) family protein; FUNCTIONS IN: molecular_function unknown; INVOLVED IN: defense response; LOCATED IN: endomembrane system; CONTAINS InterPro DOMAIN/s: Plant disease resistance response protein (InterPro:IPR004265); BEST Arabidopsis thaliana protein match is: Disease resistance-responsive (dirigent-like protein) family protein (TAIR:AT2G39430.1)…
AT3G01830	1.74016	26.7061	18.9266	33.607	3.93988	3.44312	4.27147	Calcium-binding EF-hand family protein		Calcium-binding EF-hand family protein; FUNCTIONS IN: calcium ion binding; INVOLVED IN: biological_process unknown; LOCATED IN: cellular_component unknown; EXPRESSED IN: 18 plant structures; EXPRESSED DURING: 9 growth stages; CONTAINS InterPro DOMAIN/s: EF-Hand 1, calcium-binding site (InterPro:IPR018247), EF-HAND 2 (InterPro:IPR018249), EF-hand-like domain (InterPro:IPR011992), Calcium-binding E…
AT1G77640	0.106719	0.218676	1.15593	0.292988	1.03498	3.43717	1.45702	Integrase-type DNA-binding superfamily protein	encodes a member of the DREB subfamily A-5 of ERF/AP2 transcription factor family. The protein contains one AP2 domain. There are 15 members in this subfamily including RAP2.1, RAP2.9 and RAP2.10.	Integrase-type DNA-binding superfamily protein; FUNCTIONS IN: DNA binding, sequence-specific DNA binding transcription factor activity; INVOLVED IN: regulation of transcription, DNA-dependent; LOCATED IN: nucleus, chloroplast; EXPRESSED IN: 12 plant structures; EXPRESSED DURING: 8 growth stages; CONTAINS InterPro DOMAIN/s: DNA-binding, integrase-type (InterPro:IPR016177), Pathogenesis-related tra…
AT1G35140	7.65734	36.4238	82.7682	57.2591	2.24997	3.43416	2.90259	Phosphate-responsive 1 family protein	EXL1 is involved in the C-starvation response. Phenotypic changes of an exl1 loss of function mutant became evident only under corresponding experimental conditions. For example, the mutant showed diminished biomass production in a short-day/low light growth regime, impaired survival during extended night, and impaired survival of anoxia stress.	PHOSPHATE-INDUCED 1 (PHI-1); CONTAINS InterPro DOMAIN/s: Phosphate-induced protein 1 (InterPro:IPR006766); BEST Arabidopsis thaliana protein match is: Phosphate-responsive 1 family protein (TAIR:AT4G08950.1); Has 400 Blast hits to 400 proteins in 24 species: Archae - 0; Bacteria - 2; Metazoa - 0; Fungi - 0; Plants - 398; Viruses - 0; Other Eukaryotes - 0 (source: NCBI BLink).
AT4G27654	1.76718	0.766819	18.9161	1.25572	-1.20449	3.42009	-0.492937			unknown protein; FUNCTIONS IN: molecular_function unknown; INVOLVED IN: biological_process unknown; LOCATED IN: endomembrane system; EXPRESSED IN: 17 plant structures; EXPRESSED DURING: 9 growth stages; Has 30201 Blast hits to 17322 proteins in 780 species: Archae - 12; Bacteria - 1396; Metazoa - 17338; Fungi - 3422; Plants - 5037; Viruses - 0; Other Eukaryotes - 2996 (source: NCBI BLink).
AT3G09680	0.0758013	0.497034	0.788203	0.332969	2.71305	3.37827	2.13509	Ribosomal protein S12/S23 family protein		Ribosomal protein S12/S23 family protein; FUNCTIONS IN: structural constituent of ribosome; INVOLVED IN: translation; LOCATED IN: cytosolic small ribosomal subunit, cytosolic ribosome, ribosome, nucleolus; CONTAINS InterPro DOMAIN/s: Ribosomal protein S23, eukaryotic/archaeal (InterPro:IPR005680), Ribosomal protein S12/S23 (InterPro:IPR006032), Nucleic acid-binding, OB-fold (InterPro:IPR012340), …
AT4G28790	0.0354097	0.261206	0.3682	0.0777712	2.88298	3.37827	1.13509	basic helix-loop-helix (bHLH) DNA-binding superfamily protein		basic helix-loop-helix (bHLH) DNA-binding superfamily protein; FUNCTIONS IN: sequence-specific DNA binding transcription factor activity; INVOLVED IN: regulation of transcription; LOCATED IN: nucleus; CONTAINS InterPro DOMAIN/s: Helix-loop-helix DNA-binding domain (InterPro:IPR001092), Helix-loop-helix DNA-binding (InterPro:IPR011598); BEST Arabidopsis thaliana protein match is: basic helix-loop-…
AT1G67220	0.001	0.0195002	0.0103079	0.0130634	4.28542	3.36568	3.70746	histone acetyltransferase of the CBP family 2		histone acetyltransferase of the CBP family 2 (HAC2); FUNCTIONS IN: histone acetyltransferase activity, transcription cofactor activity, DNA binding; INVOLVED IN: regulation of transcription, DNA-dependent; LOCATED IN: nucleus; EXPRESSED IN: shoot apical meristem, root, flower, leaf; CONTAINS InterPro DOMAIN/s: Histone H3-K56 acetyltransferase, RTT109 (InterPro:IPR013178), Zinc finger, TAZ-type (…
AT3G61920	0.115582	0.142102	1.15177	0.001	0.298013	3.31687	-6.85277			unknown protein; FUNCTIONS IN: molecular_function unknown; INVOLVED IN: N-terminal protein myristoylation; LOCATED IN: cellular_component unknown; EXPRESSED IN: shoot, hypocotyl, root, egg cell; BEST Arabidopsis thaliana protein match is: unknown protein (TAIR:AT1G64700.1); Has 77 Blast hits to 77 proteins in 8 species: Archae - 0; Bacteria - 0; Metazoa - 0; Fungi - 0; Plants - 77; Viruses - 0; O…
AT1G59265	0.001	0.129843	0.00980507	0.0497047	7.02062	3.29353	5.63531	transposable element gene		copia-like retrotransposon family, has a 0. P-value blast match to dbj|BAA78425.1| polyprotein (Arabidopsis thaliana) (AtRE1) (Ty1_Copia-element)
AT1G57640	0.001	0.268233	0.00977857	0.123926	8.06734	3.28962	6.95334	transposable element gene		copia-like retrotransposon family, has a 1.2e-193 P-value blast match to GB:AAA57005 Hopscotch polyprotein (Ty1_Copia-element) (Zea mays)
AT1G72125	0.0275603	0.70027	0.262698	0.847441	4.66725	3.25274	4.94245	Major facilitator superfamily protein		Major facilitator superfamily protein; FUNCTIONS IN: transporter activity; INVOLVED IN: oligopeptide transport; LOCATED IN: membrane; EXPRESSED IN: 13 plant structures; EXPRESSED DURING: 6 growth stages; CONTAINS InterPro DOMAIN/s: PTR2 family proton/oligopeptide symporter, conserved site (InterPro:IPR018456), Oligopeptide transporter (InterPro:IPR000109), Major facilitator superfamily, general s…
AT4G11780	0.0352353	0.0288801	0.335855	0.154777	-0.28695	3.25274	2.13509			unknown protein; BEST Arabidopsis thaliana protein match is: unknown protein (TAIR:AT4G23020.2); Has 550 Blast hits to 387 proteins in 92 species: Archae - 0; Bacteria - 32; Metazoa - 132; Fungi - 122; Plants - 80; Viruses - 0; Other Eukaryotes - 184 (source: NCBI BLink).
AT4G14690	0.186494	0.305713	1.77761	2.66241	0.71305	3.25274	3.83553	Chlorophyll A-B binding family protein	Encodes an early light-induced protein. ELIPs are thought not to be directly involved in the synthesis and assembly of specific photosynthetic complexes, but rather affect the biogenesis of all chlorophyll-binding complexes. A study (PMID 17553115) has shown that the chlorophyll synthesis pathway was downregulated as a result of constitutive ELIP2 expression, leading to decreased chlorophyll avai…	EARLY LIGHT-INDUCIBLE PROTEIN 2 (ELIP2); BEST Arabidopsis thaliana protein match is: Chlorophyll A-B binding family protein (TAIR:AT3G22840.1); Has 30201 Blast hits to 17322 proteins in 780 species: Archae - 12; Bacteria - 1396; Metazoa - 17338; Fungi - 3422; Plants - 5037; Viruses - 0; Other Eukaryotes - 2996 (source: NCBI BLink).
AT5G64401	0.309288	19.5197	2.94806	39.3993	5.97984	3.25274	6.99307			unknown protein; LOCATED IN: mitochondrion; Has 30201 Blast hits to 17322 proteins in 780 species: Archae - 12; Bacteria - 1396; Metazoa - 17338; Fungi - 3422; Plants - 5037; Viruses - 0; Other Eukaryotes - 2996 (source: NCBI BLink).
AT3G62210	0.0375597	0.001	0.35801	0.0412467	-5.23111	3.25274	0.135094	Putative endonuclease or glycosyl hydrolase		embryo sac development arrest 32 (EDA32); BEST Arabidopsis thaliana protein match is: Putative endonuclease or glycosyl hydrolase (TAIR:AT3G62200.1); Has 433 Blast hits to 413 proteins in 54 species: Archae - 0; Bacteria - 14; Metazoa - 68; Fungi - 36; Plants - 312; Viruses - 0; Other Eukaryotes - 3 (source: NCBI BLink).
AT5G53200	0.155363	0.001	1.48089	0.0853072	-7.2795	3.25274	-0.864906	Homeodomain-like superfamily protein		TRIPTYCHON (TRY); CONTAINS InterPro DOMAIN/s: SANT, DNA-binding (InterPro:IPR001005), Homeodomain-like (InterPro:IPR009057), Myb, DNA-binding (InterPro:IPR014778), Homeodomain-related (InterPro:IPR012287), MYB-like (InterPro:IPR017877), Myb transcription factor (InterPro:IPR015495); BEST Arabidopsis thaliana protein match is: Homeodomain-like superfamily protein (TAIR:AT2G30420.1); Has 2274 Blast…
AT5G64310	14.5963	98.5273	132.501	114.362	2.75492	3.18232	2.96993	arabinogalactan protein 1	Encodes arabinogalactan-protein (AGP1).	arabinogalactan protein 1 (AGP1); Has 1807 Blast hits to 1807 proteins in 277 species: Archae - 0; Bacteria - 0; Metazoa - 736; Fungi - 347; Plants - 385; Viruses - 0; Other Eukaryotes - 339 (source: NCBI BLink).
AT5G17350	2.57407	30.0769	23.083	34.9729	3.54653	3.16471	3.76411			unknown protein; FUNCTIONS IN: molecular_function unknown; INVOLVED IN: N-terminal protein myristoylation; LOCATED IN: cellular_component unknown; EXPRESSED IN: 15 plant structures; EXPRESSED DURING: 8 growth stages; BEST Arabidopsis thaliana protein match is: unknown protein (TAIR:AT3G03280.1); Has 1807 Blast hits to 1807 proteins in 277 species: Archae - 0; Bacteria - 0; Metazoa - 736; Fungi - …
AT5G42380	2.40705	25.3881	21.3517	36.0329	3.39881	3.14901	3.90397	calmodulin like 37		calmodulin like 37 (CML37); FUNCTIONS IN: calcium ion binding; INVOLVED IN: response to ozone; LOCATED IN: chloroplast; EXPRESSED IN: 12 plant structures; EXPRESSED DURING: 8 growth stages; CONTAINS InterPro DOMAIN/s: EF-Hand 1, calcium-binding site (InterPro:IPR018247), EF-HAND 2 (InterPro:IPR018249), EF-hand-like domain (InterPro:IPR011992), Calcium-binding EF-hand (InterPro:IPR002048), EF-hand…
AT2G37030	0.133612	0.001	1.15778	0.146728	-7.06191	3.11524	0.135094	SAUR-like auxin-responsive protein family		SAUR-like auxin-responsive protein family ; CONTAINS InterPro DOMAIN/s: Auxin responsive SAUR protein (InterPro:IPR003676); BEST Arabidopsis thaliana protein match is: SAUR-like auxin-responsive protein family (TAIR:AT3G53250.1); Has 1122 Blast hits to 1114 proteins in 26 species: Archae - 0; Bacteria - 0; Metazoa - 0; Fungi - 0; Plants - 1121; Viruses - 0; Other Eukaryotes - 1 (source: NCBI BLin…
AT5G66670	0.0318327	0.208729	0.275838	0.209745	2.71305	3.11524	2.72006	Protein of unknown function (DUF677)		Protein of unknown function (DUF677); FUNCTIONS IN: molecular_function unknown; INVOLVED IN: biological_process unknown; LOCATED IN: chloroplast; EXPRESSED IN: inflorescence meristem, hypocotyl, root; CONTAINS InterPro DOMAIN/s: Protein of unknown function DUF677 (InterPro:IPR007749); BEST Arabidopsis thaliana protein match is: Protein of unknown function (DUF677) (TAIR:AT5G66660.1); Has 1807 Bla…
AT2G47150	0.0830923	3.13284	0.720014	2.73747	5.23661	3.11524	5.04198	NAD(P)-binding Rossmann-fold superfamily protein		NAD(P)-binding Rossmann-fold superfamily protein; FUNCTIONS IN: oxidoreductase activity, binding, catalytic activity; INVOLVED IN: oxidation reduction, metabolic process; LOCATED IN: cellular_component unknown; CONTAINS InterPro DOMAIN/s: NAD(P)-binding domain (InterPro:IPR016040), Glucose/ribitol dehydrogenase (InterPro:IPR002347), Short-chain dehydrogenase/reductase SDR (InterPro:IPR002198); BE…
AT3G03530	0.026694	0.001	0.23131	0.0879432	-4.73844	3.11524	1.72006	non-specific phospholipase C4	PHOSPHOESTERASE FAMILY PROTEIN, NPC4 is significantly induced upon phosphate starvation and plays an important role in the supply of inorganic phosphate and diacylglycerol from membrane-phospholipids during phosphate deprivation.	non-specific phospholipase C4 (NPC4); FUNCTIONS IN: hydrolase activity, acting on ester bonds, phospholipase C activity; INVOLVED IN: phospholipid catabolic process; LOCATED IN: plasma membrane; CONTAINS InterPro DOMAIN/s: Phosphoesterase (InterPro:IPR007312); BEST Arabidopsis thaliana protein match is: non-specific phospholipase C5 (TAIR:AT3G03540.1); Has 2107 Blast hits to 2050 proteins in 380 …
AT5G12870	0.0450987	0.628395	0.390791	0.594309	3.80051	3.11524	3.72006	myb domain protein 46	Encodes MYB46, member of the R2R3 factor gene family. Modulates Disease Susceptibility to Botrytis cinerea.	myb domain protein 46 (MYB46); CONTAINS InterPro DOMAIN/s: SANT, DNA-binding (InterPro:IPR001005), Homeodomain-like (InterPro:IPR009057), Myb, DNA-binding (InterPro:IPR014778), HTH transcriptional regulator, Myb-type, DNA-binding (InterPro:IPR017930), Homeodomain-related (InterPro:IPR012287), Myb transcription factor (InterPro:IPR015495); BEST Arabidopsis thaliana protein match is: myb domain pro…
AT3G13170	0.0460098	0.113133	0.398686	0.40421	1.29801	3.11524	3.13509	Spo11/DNA topoisomerase VI, subunit A protein	Encodes AtSPO11-1, one of the three Arabidopsis homologues of the archaeal DNA topoisomerase VIA subunit (topo VIA). Required for meiotic recombination. AtSPO11-1 and AtSPO11-2 have overlapping functions (i.e. both required for meiotic recombination) whereas AtSPO11-3 functions in DNA replication. AtSPO11-1 accumulates in foci in early G2. At 1 h post-S phase, no foci are observed, but by 3 h a m…	ATSPO11-1; CONTAINS InterPro DOMAIN/s: Spo11/DNA topoisomerase VI, subunit A, N-terminal (InterPro:IPR013049), Meiotic recombination, Spo11 (InterPro:IPR013048), Spo11/DNA topoisomerase VI, subunit A (InterPro:IPR002815); BEST Arabidopsis thaliana protein match is: Spo11/DNA topoisomerase VI, subunit A protein (TAIR:AT5G02820.1); Has 908 Blast hits to 908 proteins in 313 species: Archae - 216; Ba…
AT3G09450	0.0215226	0.001	0.186499	0.165448	-4.42778	3.11524	2.94245			CONTAINS InterPro DOMAIN/s: Fusaric acid resistance protein, conserved region (InterPro:IPR006726); BEST Arabidopsis thaliana protein match is: unknown protein (TAIR:AT2G28780.1); Has 503 Blast hits to 494 proteins in 215 species: Archae - 0; Bacteria - 423; Metazoa - 0; Fungi - 0; Plants - 65; Viruses - 0; Other Eukaryotes - 15 (source: NCBI BLink).
AT5G47920	0.0546994	0.0448334	0.473983	0.120138	-0.28695	3.11524	1.13509			unknown protein; BEST Arabidopsis thaliana protein match is: unknown protein (TAIR:AT5G13880.1); Has 1807 Blast hits to 1807 proteins in 277 species: Archae - 0; Bacteria - 0; Metazoa - 736; Fungi - 347; Plants - 385; Viruses - 0; Other Eukaryotes - 339 (source: NCBI BLink).
AT4G04420	0.0165526	0.0678352	0.143432	0.0363549	2.03498	3.11524	1.13509	transposable element gene		copia-like retrotransposon family, has a 0. P-value blast match to gb|AAG52949.1| gag/pol polyprotein (Endovir1-1) (Arabidopsis thaliana) (Ty1_Copia-family)
AT5G42500	0.0725104	0.001	0.628319	0.0796283	-6.18012	3.11524	0.135094	Disease resistance-responsive (dirigent-like protein) family protein		Disease resistance-responsive (dirigent-like protein) family protein; FUNCTIONS IN: molecular_function unknown; INVOLVED IN: defense response; LOCATED IN: endomembrane system; CONTAINS InterPro DOMAIN/s: Plant disease resistance response protein (InterPro:IPR004265); BEST Arabidopsis thaliana protein match is: Disease resistance-responsive (dirigent-like protein) family protein (TAIR:AT5G42510.1)…
AT2G39240	0.0290968	0.0715461	0.25213	0.031953	1.29801	3.11524	0.135094	RNA polymerase I specific transcription initiation factor RRN3 protein		RNA polymerase I specific transcription initiation factor RRN3 protein; FUNCTIONS IN: RNA polymerase I transcription factor activity, binding; CONTAINS InterPro DOMAIN/s: RNA polymerase I specific transcription initiation factor RRN3 (InterPro:IPR007991), Armadillo-type fold (InterPro:IPR016024); BEST Arabidopsis thaliana protein match is: RNA polymerase I specific transcription initiation factor…
AT5G46295	1.34427	18.9311	11.119	23.3513	3.81586	3.04812	4.11861			unknown protein; BEST Arabidopsis thaliana protein match is: unknown protein (TAIR:AT1G06475.1); Has 30201 Blast hits to 17322 proteins in 780 species: Archae - 12; Bacteria - 1396; Metazoa - 17338; Fungi - 3422; Plants - 5037; Viruses - 0; Other Eukaryotes - 2996 (source: NCBI BLink).
AT3G07195	1.49089	44.3406	11.6732	53.4444	4.89438	2.96895	5.16379	RPM1-interacting protein 4 (RIN4) family protein		RPM1-interacting protein 4 (RIN4) family protein; CONTAINS InterPro DOMAIN/s: RPM1-interacting protein 4, defence response (InterPro:IPR008700); BEST Arabidopsis thaliana protein match is: defense protein-related (TAIR:AT5G48657.2); Has 4930 Blast hits to 4046 proteins in 465 species: Archae - 6; Bacteria - 1879; Metazoa - 1598; Fungi - 263; Plants - 594; Viruses - 25; Other Eukaryotes - 565 (sou…
AT3G55840	1.3115	16.3656	10.2512	15.8721	3.64137	2.9665	3.5972	Hs1pro-1 protein		Hs1pro-1 protein; CONTAINS InterPro DOMAIN/s: Hs1pro-1, C-terminal (InterPro:IPR009743), Hs1pro-1, N-terminal (InterPro:IPR009869); BEST Arabidopsis thaliana protein match is: ortholog of sugar beet HS1 PRO-1 2 (TAIR:AT2G40000.1); Has 60 Blast hits to 60 proteins in 17 species: Archae - 0; Bacteria - 0; Metazoa - 0; Fungi - 0; Plants - 60; Viruses - 0; Other Eukaryotes - 0 (source: NCBI BLink).
AT2G13810	0.0326415	1.25744	0.254561	1.68475	5.26764	2.96324	5.68968	AGD2-like defense response protein 1		AGD2-like defense response protein 1 (ALD1); FUNCTIONS IN: transferase activity, transferring nitrogenous groups, pyridoxal phosphate binding, transaminase activity, catalytic activity; INVOLVED IN: asparagine catabolic process, biosynthetic process, glutamate catabolic process to oxaloacetate, aspartate transamidation; LOCATED IN: chloroplast; EXPRESSED IN: sepal, root, stamen; EXPRESSED DURING:…
AT3G21680	0.13918	1.25484	1.08542	1.8341	3.17248	2.96324	3.72006			unknown protein; FUNCTIONS IN: molecular_function unknown; INVOLVED IN: N-terminal protein myristoylation; LOCATED IN: cellular_component unknown; EXPRESSED IN: root, flower, stamen; EXPRESSED DURING: 4 anthesis, petal differentiation and expansion stage; Has 34 Blast hits to 34 proteins in 7 species: Archae - 0; Bacteria - 0; Metazoa - 0; Fungi - 0; Plants - 34; Viruses - 0; Other Eukaryotes - 0…
AT4G35810	0.0573937	0.001	0.447597	0.0630277	-5.84282	2.96324	0.135094	2-oxoglutarate (2OG) and Fe(II)-dependent oxygenase superfamily protein		2-oxoglutarate (2OG) and Fe(II)-dependent oxygenase superfamily protein; FUNCTIONS IN: oxidoreductase activity, acting on paired donors, with incorporation or reduction of molecular oxygen, 2-oxoglutarate as one donor, and incorporation of one atom each of oxygen into both donors, oxidoreductase activity, oxidoreductase activity, acting on paired donors, with incorporation or reduction of molecul…
AT1G19373	0.659272	0.540361	5.14147	5.06792	-0.28695	2.96324	2.94245	snoRNA		snoRNA
AT2G32200	0.927864	10.1401	7.23614	10.1895	3.45002	2.96324	3.45702			unknown protein; BEST Arabidopsis thaliana protein match is: unknown protein (TAIR:AT2G32210.1); Has 131 Blast hits to 131 proteins in 14 species: Archae - 0; Bacteria - 0; Metazoa - 0; Fungi - 1; Plants - 130; Viruses - 0; Other Eukaryotes - 0 (source: NCBI BLink).
AT2G27690	1.94123	27.8442	15.0482	19.6758	3.84233	2.95454	3.34138	cytochrome P450, family 94, subfamily C, polypeptide 1	Encodes a CYP94C1. Has highest omega-hydroxylase activity with 9,10-epoxystearic acid, while also metabolized lauric acid (C12:0) and C18 unsaturated fatty acids. Gene expression is induced in response to wounding and jasmonic acid treatment.	cytochrome P450, family 94, subfamily C, polypeptide 1 (CYP94C1); CONTAINS InterPro DOMAIN/s: Cytochrome P450 (InterPro:IPR001128), Cytochrome P450, E-class, group I (InterPro:IPR002401); BEST Arabidopsis thaliana protein match is: cytochrome P450, family 94, subfamily B, polypeptide 3 (TAIR:AT3G48520.1); Has 28009 Blast hits to 27927 proteins in 1460 species: Archae - 46; Bacteria - 2607; Metazo…
AT3G48520	2.10002	10.8851	16.2237	14.5516	2.37387	2.94963	2.7927	cytochrome P450, family 94, subfamily B, polypeptide 3	CYP94B3 is a jasmonoyl-isoleucine-12-hydroxylase that catalyzes the formation of 12-OH-JA-Ile from JA-Ile. By reducing the levels of this the biologically active phytohormone, CYP94B3 attenuates the jasmonic acid signaling cascade. CYP94B3 transcript levels rise in response to wounding.	cytochrome P450, family 94, subfamily B, polypeptide 3 (CYP94B3); FUNCTIONS IN: electron carrier activity, monooxygenase activity, iron ion binding, oxygen binding, heme binding; INVOLVED IN: oxidation reduction; LOCATED IN: endomembrane system; EXPRESSED IN: 14 plant structures; EXPRESSED DURING: 7 growth stages; CONTAINS InterPro DOMAIN/s: Cytochrome P450 (InterPro:IPR001128), Cytochrome P450, …
AT5G41755	0.001	0.0280085	0.00740271	0.0750529	4.80779	2.88805	6.22984	transposable element gene		non-LTR retrotransposon family (LINE), has a 1.5e-36 P-value blast match to GB:AAA39398 ORF2 (Mus musculus) (LINE-element)
AT3G51930	0.104312	0.0569985	0.753242	0.038184	-0.871912	2.8522	-1.44987	Transducin/WD40 repeat-like superfamily protein		Transducin/WD40 repeat-like superfamily protein; CONTAINS InterPro DOMAIN/s: WD40 repeat-like-containing domain (InterPro:IPR011046), WD40 repeat 2 (InterPro:IPR019782), WD40-repeat-containing domain (InterPro:IPR017986), WD40 repeat (InterPro:IPR001680), WD40/YVTN repeat-like-containing domain (InterPro:IPR015943), WD40 repeat, subgroup (InterPro:IPR019781); BEST Arabidopsis thaliana protein mat…
AT2G34600	3.25643	10.9796	23.3438	11.541	1.75346	2.84167	1.82541	jasmonate-zim-domain protein 7		jasmonate-zim-domain protein 7 (JAZ7); CONTAINS InterPro DOMAIN/s: Tify (InterPro:IPR010399); BEST Arabidopsis thaliana protein match is: jasmonate-zim-domain protein 8 (TAIR:AT1G30135.1); Has 38 Blast hits to 38 proteins in 7 species: Archae - 0; Bacteria - 0; Metazoa - 0; Fungi - 0; Plants - 38; Viruses - 0; Other Eukaryotes - 0 (source: NCBI BLink).
AT4G27652	5.45032	24.2956	38.5283	31.9218	2.15628	2.82151	2.55013			unknown protein; BEST Arabidopsis thaliana protein match is: unknown protein (TAIR:AT4G27657.1); Has 30201 Blast hits to 17322 proteins in 780 species: Archae - 12; Bacteria - 1396; Metazoa - 17338; Fungi - 3422; Plants - 5037; Viruses - 0; Other Eukaryotes - 2996 (source: NCBI BLink).
AT2G21460	0.001	0.0400398	0.00705506	0.0804693	5.32336	2.81866	6.33037	transposable element gene		copia-like retrotransposon family, has a 1.3e-303 P-value blast match to GB:CAA31653 polyprotein (Ty1_Copia-element) (Arabidopsis thaliana)
AT4G28556	0.0357125	0.001	0.247566	0.0392182	-5.15836	2.79331	0.135094	PAK-box/P21-Rho-binding family protein	Encodes RIC7, the downstream effector of active Rop2 GTPase.	RIC7; CONTAINS InterPro DOMAIN/s: PAK-box/P21-Rho-binding (InterPro:IPR000095); BEST Arabidopsis thaliana protein match is: ROP-interactive CRIB motif-containing protein 6 (TAIR:AT2G20430.1); Has 35333 Blast hits to 34131 proteins in 2444 species: Archae - 798; Bacteria - 22429; Metazoa - 974; Fungi - 991; Plants - 531; Viruses - 0; Other Eukaryotes - 9610 (source: NCBI BLink).
AT4G31355	0.795312	3.91118	5.51325	3.05684	2.29801	2.79331	1.94245		This gene encodes a small protein and has either evidence of transcription or purifying selection.	unknown protein; Has 30201 Blast hits to 17322 proteins in 780 species: Archae - 12; Bacteria - 1396; Metazoa - 17338; Fungi - 3422; Plants - 5037; Viruses - 0; Other Eukaryotes - 2996 (source: NCBI BLink).
AT1G71000	0.402447	1.31944	2.78984	3.09367	1.71305	2.79331	2.94245	Chaperone DnaJ-domain superfamily protein		Chaperone DnaJ-domain superfamily protein; FUNCTIONS IN: heat shock protein binding; INVOLVED IN: protein folding; LOCATED IN: cellular_component unknown; EXPRESSED IN: 7 plant structures; EXPRESSED DURING: 4 anthesis, petal differentiation and expansion stage; CONTAINS InterPro DOMAIN/s: Molecular chaperone, heat shock protein, Hsp40, DnaJ (InterPro:IPR015609), Heat shock protein DnaJ, N-termina…
AT5G26730	0.0616294	0.001	0.427226	0.0676791	-5.94555	2.79331	0.135094	Fasciclin-like arabinogalactan family protein		Fasciclin-like arabinogalactan family protein; FUNCTIONS IN: molecular_function unknown; INVOLVED IN: biological_process unknown; LOCATED IN: mitochondrion; CONTAINS InterPro DOMAIN/s: FAS1 domain (InterPro:IPR000782); BEST Arabidopsis thaliana protein match is: Fasciclin-like arabinogalactan family protein (TAIR:AT5G16920.1); Has 37 Blast hits to 37 proteins in 11 species: Archae - 0; Bacteria -…
AT3G46330	0.0172537	0.197984	0.119606	0.0947368	3.52041	2.79331	2.45702	Leucine-rich repeat protein kinase family protein		maternal effect embryo arrest 39 (MEE39); FUNCTIONS IN: kinase activity; INVOLVED IN: embryo development ending in seed dormancy; LOCATED IN: endomembrane system; CONTAINS InterPro DOMAIN/s: Protein kinase, ATP binding site (InterPro:IPR017441), Protein kinase, catalytic domain (InterPro:IPR000719), Serine-threonine/tyrosine-protein kinase (InterPro:IPR001245), Protein kinase-like domain (InterPr…
AT1G28080	0.0333143	0.0819164	0.230941	0.0365845	1.29801	2.79331	0.135094	RING finger protein		RING finger protein; BEST Arabidopsis thaliana protein match is: RING finger protein (TAIR:AT5G13250.1); Has 133 Blast hits to 133 proteins in 13 species: Archae - 0; Bacteria - 0; Metazoa - 0; Fungi - 0; Plants - 133; Viruses - 0; Other Eukaryotes - 0 (source: NCBI BLink).
AT3G44580	0.101839	0.417352	0.705965	0.001	2.03498	2.79331	-6.67014			BEST Arabidopsis thaliana protein match is: Arabidopsis retrotransposon ORF-1 protein (TAIR:AT2G14000.1); Has 12 Blast hits to 12 proteins in 2 species: Archae - 0; Bacteria - 0; Metazoa - 0; Fungi - 0; Plants - 12; Viruses - 0; Other Eukaryotes - 0 (source: NCBI BLink).
AT1G10300	0.0242755	0.039794	0.168282	0.106634	0.71305	2.79331	2.13509	Nucleolar GTP-binding protein		Nucleolar GTP-binding protein; FUNCTIONS IN: GTP binding; EXPRESSED IN: carpel; EXPRESSED DURING: 4 anthesis, petal differentiation and expansion stage; CONTAINS InterPro DOMAIN/s: GTP1/OBG (InterPro:IPR006073), Nucleolar GTP-binding 1 (InterPro:IPR010674), NOG, C-terminal (InterPro:IPR012973); BEST Arabidopsis thaliana protein match is: Nucleolar GTP-binding protein (TAIR:AT1G50920.1); Has 8833 …
AT3G07000	0.0264265	0.15162	0.183194	0.0870619	2.52041	2.79331	1.72006	Cysteine/Histidine-rich C1 domain family protein		Cysteine/Histidine-rich C1 domain family protein; FUNCTIONS IN: zinc ion binding; INVOLVED IN: intracellular signaling pathway; LOCATED IN: cellular_component unknown; EXPRESSED IN: hypocotyl, root; CONTAINS InterPro DOMAIN/s: Protein kinase C-like, phorbol ester/diacylglycerol binding (InterPro:IPR002219), DC1 (InterPro:IPR004146), Zinc finger, PHD-type (InterPro:IPR001965), C1-like (InterPro:IP…
AT5G07040	0.104385	0.427786	0.723614	0.114632	2.03498	2.79331	0.135094	RING/U-box superfamily protein		RING/U-box superfamily protein; FUNCTIONS IN: zinc ion binding; LOCATED IN: endomembrane system; EXPRESSED IN: 12 plant structures; EXPRESSED DURING: 6 growth stages; CONTAINS InterPro DOMAIN/s: Zinc finger, RING-type (InterPro:IPR001841), Zinc finger, C3HC4 RING-type (InterPro:IPR018957); BEST Arabidopsis thaliana protein match is: RING/U-box superfamily protein (TAIR:AT5G53110.1); Has 1807 Blas…
AT2G44840	2.63426	10.5312	17.3761	10.4497	1.99921	2.72163	1.98799	ethylene-responsive element binding factor 13	encodes a member of the ERF (ethylene response factor) subfamily B-3 of ERF/AP2 transcription factor family. The protein contains one AP2 domain. There are 18 members in this subfamily including ATERF-1, ATERF-2, AND ATERF-5.	ethylene-responsive element binding factor 13 (ERF13); CONTAINS InterPro DOMAIN/s: DNA-binding, integrase-type (InterPro:IPR016177), Pathogenesis-related transcriptional factor/ERF, DNA-binding (InterPro:IPR001471); BEST Arabidopsis thaliana protein match is: ethylene responsive element binding factor 1 (TAIR:AT4G17500.1); Has 5576 Blast hits to 5517 proteins in 249 species: Archae - 0; Bacteria …
AT5G11140	0.276059	6.90114	1.79409	7.95789	4.64379	2.7002	4.84934	Arabidopsis phospholipase-like protein (PEARLI 4) family		Arabidopsis phospholipase-like protein (PEARLI 4) family; CONTAINS InterPro DOMAIN/s: Phospholipase-like, arabidopsis (InterPro:IPR007942); BEST Arabidopsis thaliana protein match is: Arabidopsis phospholipase-like protein (PEARLI 4) family (TAIR:AT2G20960.1); Has 1807 Blast hits to 1807 proteins in 277 species: Archae - 0; Bacteria - 0; Metazoa - 736; Fungi - 347; Plants - 385; Viruses - 0; Othe…
AT4G30280	4.63755	43.3011	29.8698	43.735	3.22297	2.68725	3.23735	xyloglucan endotransglucosylase/hydrolase 18	Encodes a xyloglucan endotransglucosylase/hydrolase with only only the endotransglucosylase (XET; EC 2.4.1.207) activity towards xyloglucan and non-detectable endohydrolytic (XEH; EC 3.2.1.151) activity. Expressed in the mature or basal regions of both the main and lateral roots, but not in the tip of these roots where cell division occurs.	xyloglucan endotransglucosylase/hydrolase 18 (XTH18); FUNCTIONS IN: hydrolase activity, acting on glycosyl bonds, xyloglucan endotransglucosylase activity; INVOLVED IN: xyloglucan metabolic process; LOCATED IN: endomembrane system, apoplast, cell wall; EXPRESSED IN: 13 plant structures; EXPRESSED DURING: 7 growth stages; CONTAINS InterPro DOMAIN/s: Xyloglucan endotransglucosylase/hydrolase (Inter…
AT2G11320	0.001	0.0120769	0.00638389	0.0323618	3.59418	2.67444	5.01622	transposable element gene		pseudogene, similar to putative helicase, blastp match of 41% identity and 1.7e-199 P-value to GP|14140296|gb|AAK54302.1|AC034258_20|AC034258 putative helicase {Oryza sativa (japonica cultivar-group)}
AT3G10930	3.49236	24.4185	21.8628	37.4126	2.8057	2.64621	3.42125			unknown protein; FUNCTIONS IN: molecular_function unknown; INVOLVED IN: biological_process unknown; LOCATED IN: mitochondrion; EXPRESSED IN: 18 plant structures; EXPRESSED DURING: 9 growth stages; Has 1 Blast hits to 1 proteins in 1 species: Archae - 0; Bacteria - 0; Metazoa - 0; Fungi - 0; Plants - 1; Viruses - 0; Other Eukaryotes - 0 (source: NCBI BLink).
AT1G02820	0.407355	1.60263	2.54148	4.20502	1.97608	2.64131	3.36775	Late embryogenesis abundant 3 (LEA3) family protein		Late embryogenesis abundant 3 (LEA3) family protein; FUNCTIONS IN: molecular_function unknown; INVOLVED IN: embryo development, response to stress; EXPRESSED IN: 16 plant structures; EXPRESSED DURING: 8 growth stages; CONTAINS InterPro DOMAIN/s: Late embryogenesis abundant protein, group 3 (InterPro:IPR004926); BEST Arabidopsis thaliana protein match is: senescence-associated gene 21 (TAIR:AT4G02…
AT5G65300	3.6877	47.1783	22.8546	48.4204	3.67733	2.63169	3.71482			unknown protein; Has 30201 Blast hits to 17322 proteins in 780 species: Archae - 12; Bacteria - 1396; Metazoa - 17338; Fungi - 3422; Plants - 5037; Viruses - 0; Other Eukaryotes - 2996 (source: NCBI BLink).
AT4G08950	13.9542	28.6268	86.3741	42.7908	1.03666	2.6299	1.6166	Phosphate-responsive 1 family protein		EXORDIUM (EXO); FUNCTIONS IN: molecular_function unknown; INVOLVED IN: response to brassinosteroid stimulus; LOCATED IN: cell wall, plant-type cell wall; EXPRESSED IN: 21 plant structures; EXPRESSED DURING: 13 growth stages; CONTAINS InterPro DOMAIN/s: Phosphate-induced protein 1 (InterPro:IPR006766); BEST Arabidopsis thaliana protein match is: Phosphate-responsive 1 family protein (TAIR:AT1G3514…
AT4G03130	0.0217752	0.0356953	0.132081	0.001	0.71305	2.60067	-4.44461	BRCT domain-containing DNA repair protein		BRCT domain-containing DNA repair protein; FUNCTIONS IN: transcription coactivator activity; INVOLVED IN: biological_process unknown; LOCATED IN: intracellular; CONTAINS InterPro DOMAIN/s: BRCT (InterPro:IPR001357); BEST Arabidopsis thaliana protein match is: BRCT domain-containing DNA repair protein (TAIR:AT3G21480.1); Has 343 Blast hits to 316 proteins in 95 species: Archae - 0; Bacteria - 0; M…
AT3G50300	0.0345073	0.001	0.20931	0.113684	-5.10883	2.60067	1.72006	HXXXD-type acyl-transferase family protein		HXXXD-type acyl-transferase family protein; FUNCTIONS IN: transferase activity, transferring acyl groups other than amino-acyl groups, transferase activity; INVOLVED IN: biological_process unknown; LOCATED IN: cellular_component unknown; EXPRESSED IN: hypocotyl, root; CONTAINS InterPro DOMAIN/s: Transferase (InterPro:IPR003480); BEST Arabidopsis thaliana protein match is: HXXXD-type acyl-transfer…
AT3G46500	0.0413405	0.16942	0.250757	0.001	2.03498	2.60067	-5.36948	2-oxoglutarate (2OG) and Fe(II)-dependent oxygenase superfamily protein		2-oxoglutarate (2OG) and Fe(II)-dependent oxygenase superfamily protein; FUNCTIONS IN: oxidoreductase activity, iron ion binding; INVOLVED IN: oxidation reduction; LOCATED IN: cellular_component unknown; EXPRESSED IN: root; CONTAINS InterPro DOMAIN/s: Isopenicillin N synthase (InterPro:IPR002283), Oxoglutarate/iron-dependent oxygenase (InterPro:IPR005123); BEST Arabidopsis thaliana protein match …
AT5G04180	0.0439515	0.144096	0.266595	0.0482659	1.71305	2.60067	0.135094	alpha carbonic anhydrase 3		alpha carbonic anhydrase 3 (ACA3); FUNCTIONS IN: carbonate dehydratase activity, zinc ion binding; INVOLVED IN: response to carbon dioxide, one-carbon metabolic process; LOCATED IN: endomembrane system; EXPRESSED IN: 11 plant structures; EXPRESSED DURING: L mature pollen stage, M germinated pollen stage, 4 anthesis, C globular stage, petal differentiation and expansion stage; CONTAINS InterPro DO…
AT5G37550	0.051761	0.127275	0.313965	0.454737	1.29801	2.60067	3.13509			unknown protein; BEST Arabidopsis thaliana protein match is: unknown protein (TAIR:AT1G66190.1); Has 1807 Blast hits to 1807 proteins in 277 species: Archae - 0; Bacteria - 0; Metazoa - 736; Fungi - 347; Plants - 385; Viruses - 0; Other Eukaryotes - 339 (source: NCBI BLink).
AT4G21200	0.0682625	0.001	0.414057	0.0749634	-6.09302	2.60067	0.135094	gibberellin 2-oxidase 8	Encodes a protein with gibberellin 2-oxidase activity which acts specifically on C-20 gibberellins.	gibberellin 2-oxidase 8 (GA2OX8); CONTAINS InterPro DOMAIN/s: Oxoglutarate/iron-dependent oxygenase (InterPro:IPR005123); BEST Arabidopsis thaliana protein match is: gibberellin 2-oxidase 7 (TAIR:AT1G50960.1); Has 8586 Blast hits to 8547 proteins in 1007 species: Archae - 0; Bacteria - 1133; Metazoa - 115; Fungi - 1020; Plants - 4926; Viruses - 0; Other Eukaryotes - 1392 (source: NCBI BLink).
ATMG00380	0.80814	3.97427	4.9019	3.54988	2.29801	2.60067	2.13509		tRNA-Asn
ATCG00250	0.686365	0.562568	4.16326	6.02993	-0.28695	2.60067	3.13509		this chloroplast gene encodes a UUC tRNA whose expression is regulated by SIG2.
AT1G15772	0.0527418	0.216144	0.319914	0.001	2.03498	2.60067	-5.72087			unknown protein; FUNCTIONS IN: molecular_function unknown; INVOLVED IN: biological_process unknown; LOCATED IN: cellular_component unknown; BEST Arabidopsis thaliana protein match is: unknown protein (TAIR:AT1G15780.1); Has 30201 Blast hits to 17322 proteins in 780 species: Archae - 12; Bacteria - 1396; Metazoa - 17338; Fungi - 3422; Plants - 5037; Viruses - 0; Other Eukaryotes - 2996 (source: NC…
AT5G53820	0.094005	3.39018	0.570203	4.85195	5.17248	2.60067	5.68968	Late embryogenesis abundant protein (LEA) family protein		Late embryogenesis abundant protein (LEA) family protein; BEST Arabidopsis thaliana protein match is: Late embryogenesis abundant protein (LEA) family protein (TAIR:AT5G38760.1); Has 1807 Blast hits to 1807 proteins in 277 species: Archae - 0; Bacteria - 0; Metazoa - 736; Fungi - 347; Plants - 385; Viruses - 0; Other Eukaryotes - 339 (source: NCBI BLink).
AT1G72660	0.0328771	0.242524	0.199421	0.397149	2.88298	2.60067	3.59453	P-loop containing nucleoside triphosphate hydrolases superfamily protein		P-loop containing nucleoside triphosphate hydrolases superfamily protein; FUNCTIONS IN: GTP binding; LOCATED IN: intracellular; EXPRESSED IN: root, flower; EXPRESSED DURING: 4 anthesis; CONTAINS InterPro DOMAIN/s: Small GTP-binding protein (InterPro:IPR005225), TGS (InterPro:IPR004095), GTP1/OBG (InterPro:IPR006073), GTP1/OBG, conserved site (InterPro:IPR006074), GTP-binding protein, HSR1-related…
AT3G28550	0.0310919	0.050968	0.188593	0.0682881	0.71305	2.60067	1.13509	Proline-rich extensin-like family protein		Proline-rich extensin-like family protein; FUNCTIONS IN: structural constituent of cell wall; INVOLVED IN: plant-type cell wall organization; LOCATED IN: endomembrane system; CONTAINS InterPro DOMAIN/s: Extensin-like repeat (InterPro:IPR006706); BEST Arabidopsis thaliana protein match is: Proline-rich extensin-like family protein (TAIR:AT3G54580.1); Has 433536 Blast hits to 44790 proteins in 1795…
AT1G30740	0.0312763	3.66582	0.189712	3.88116	6.87292	2.60067	6.95527	FAD-binding Berberine family protein		FAD-binding Berberine family protein; FUNCTIONS IN: electron carrier activity, oxidoreductase activity, FAD binding, catalytic activity; LOCATED IN: endomembrane system; EXPRESSED IN: sperm cell, flower; EXPRESSED DURING: 4 anthesis; CONTAINS InterPro DOMAIN/s: FAD-binding, type 2 (InterPro:IPR016166), Berberine/berberine-like (InterPro:IPR012951), FAD linked oxidase, N-terminal (InterPro:IPR0060…
AT5G24540	0.0312179	0.281459	0.189357	0.342823	3.17248	2.60067	3.45702	beta glucosidase 31		beta glucosidase 31 (BGLU31); FUNCTIONS IN: cation binding, hydrolase activity, hydrolyzing O-glycosyl compounds, catalytic activity; INVOLVED IN: response to other organism; LOCATED IN: endomembrane system; EXPRESSED IN: stem, sepal; EXPRESSED DURING: 4 anthesis; CONTAINS InterPro DOMAIN/s: Glycoside hydrolase, family 1 (InterPro:IPR001360), Glycoside hydrolase, family 1, active site (InterPro:I…
AT3G51680	0.0549393	0.360241	0.333244	0.180997	2.71305	2.60067	1.72006	NAD(P)-binding Rossmann-fold superfamily protein		NAD(P)-binding Rossmann-fold superfamily protein; FUNCTIONS IN: oxidoreductase activity, binding, catalytic activity; INVOLVED IN: oxidation reduction, metabolic process; LOCATED IN: cellular_component unknown; EXPRESSED IN: cotyledon, root; CONTAINS InterPro DOMAIN/s: NAD(P)-binding domain (InterPro:IPR016040), Glucose/ribitol dehydrogenase (InterPro:IPR002347), Short-chain dehydrogenase/reducta…
AT1G54930	0.0471795	0.0386699	0.286175	0.001	-0.28695	2.60067	-5.56009	GRF zinc finger / Zinc knuckle protein		GRF zinc finger / Zinc knuckle protein; FUNCTIONS IN: zinc ion binding, nucleic acid binding; INVOLVED IN: biological_process unknown; CONTAINS InterPro DOMAIN/s: Zinc finger, CCHC-type (InterPro:IPR001878), Zinc finger, GRF-type (InterPro:IPR010666); BEST Arabidopsis thaliana protein match is: GRF zinc finger / Zinc knuckle protein (TAIR:AT5G13920.1); Has 109 Blast hits to 86 proteins in 31 spec…
AT1G55800	0.0530208	0.391118	0.321606	0.349353	2.88298	2.60067	2.72006	Domain of unknown function (DUF2431)		CONTAINS InterPro DOMAIN/s: Domain of unknown function DUF2431 (InterPro:IPR019446); BEST Arabidopsis thaliana protein match is: Domain of unknown function (DUF2431) (TAIR:AT1G55790.1); Has 225 Blast hits to 224 proteins in 67 species: Archae - 0; Bacteria - 2; Metazoa - 45; Fungi - 38; Plants - 124; Viruses - 0; Other Eukaryotes - 16 (source: NCBI BLink).
AT1G68460	0.0318529	0.0261077	0.193209	0.0699595	-0.28695	2.60067	1.13509	isopentenyltransferase 1	Encodes a putative adenylate isopentenyltransferase. It catalyzes the formation of isopentenyladenosine 5'-monophosphate (iPMP) from AMP and dimethylallylpyrophosphate (DMAPP), but it has a lower Km for ADP and likely works using ADP or ATP in plants. It is involved in cytokinin biosynthesis.	isopentenyltransferase 1 (IPT1); FUNCTIONS IN: AMP dimethylallyltransferase activity, ATP/ADP dimethylallyltransferase activity; INVOLVED IN: cytokinin biosynthetic process, secondary growth; LOCATED IN: chloroplast; EXPRESSED IN: 6 plant structures; EXPRESSED DURING: 4 anthesis, C globular stage, petal differentiation and expansion stage; CONTAINS InterPro DOMAIN/s: tRNA isopentenyltransferase (…
AT5G21150	0.0166019	0.001	0.100702	0.0182317	-4.05328	2.60067	0.135094	Argonaute family protein	AGO9-dependent sRNA silencing is crucial to specify cell fate in the Arabidopsis ovule. AGO9 is expressed in reproductive companion cells but not in the associated male or female gametes or their precursors. Therefore, AGO9 acts non-cell autonomously to silencing the activity of TEs activity in the female gametophyte.	ARGONAUTE 9 (AGO9); FUNCTIONS IN: siRNA binding; INVOLVED IN: ovule development, negative regulation of transposition; LOCATED IN: cytoplasm; EXPRESSED IN: 14 plant structures; EXPRESSED DURING: 8 growth stages; CONTAINS InterPro DOMAIN/s: Domain of unknown function DUF1785 (InterPro:IPR014811), Stem cell self-renewal protein Piwi (InterPro:IPR003165), Polynucleotidyl transferase, ribonuclease H …
AT3G12835	0.477187	0.782237	2.89446	1.57209	0.71305	2.60067	1.72006			unknown protein; Has 30201 Blast hits to 17322 proteins in 780 species: Archae - 12; Bacteria - 1396; Metazoa - 17338; Fungi - 3422; Plants - 5037; Viruses - 0; Other Eukaryotes - 2996 (source: NCBI BLink).
AT1G02530	0.0125324	0.001	0.0760175	0.0275253	-3.64759	2.60067	1.13509	P-glycoprotein 12		P-glycoprotein 12 (PGP12); FUNCTIONS IN: ATPase activity, coupled to transmembrane movement of substances; INVOLVED IN: response to cyclopentenone; LOCATED IN: integral to membrane; CONTAINS InterPro DOMAIN/s: ATPase, AAA+ type, core (InterPro:IPR003593), ABC transporter-like (InterPro:IPR003439), ABC transporter, transmembrane domain, type 1 (InterPro:IPR011527), ABC transporter integral membran…
AT2G17060	0.0139645	0.0572289	0.084704	0.046006	2.03498	2.60067	1.72006	Disease resistance protein (TIR-NBS-LRR class) family		Disease resistance protein (TIR-NBS-LRR class) family; FUNCTIONS IN: transmembrane receptor activity, ATP binding; INVOLVED IN: signal transduction, apoptosis, defense response, innate immune response; LOCATED IN: intrinsic to membrane; EXPRESSED IN: root; CONTAINS InterPro DOMAIN/s: NB-ARC (InterPro:IPR002182), Leucine-rich repeat (InterPro:IPR001611), Disease resistance protein (InterPro:IPR000…
AT5G67550	0.0289121	0.189578	0.175371	0.0317502	2.71305	2.60067	0.135094			unknown protein; FUNCTIONS IN: molecular_function unknown; INVOLVED IN: biological_process unknown; LOCATED IN: endomembrane system; EXPRESSED IN: flower; EXPRESSED DURING: 4 anthesis; BEST Arabidopsis thaliana protein match is: unknown protein (TAIR:AT1G71110.1); Has 161 Blast hits to 154 proteins in 16 species: Archae - 0; Bacteria - 0; Metazoa - 0; Fungi - 0; Plants - 161; Viruses - 0; Other E…
AT4G01930	0.0255767	0.251562	0.155139	0.252786	3.29801	2.60067	3.30502	Cysteine/Histidine-rich C1 domain family protein		Cysteine/Histidine-rich C1 domain family protein; FUNCTIONS IN: zinc ion binding; INVOLVED IN: intracellular signaling pathway; LOCATED IN: cellular_component unknown; EXPRESSED IN: petal, embryo, root, flower, seed; EXPRESSED DURING: 4 anthesis, petal differentiation and expansion stage, E expanded cotyledon stage, D bilateral stage; CONTAINS InterPro DOMAIN/s: Protein kinase C-like, phorbol est…
AT1G58370	0.0172596	0.0848793	0.104691	0.0189539	2.29801	2.60067	0.135094	glycosyl hydrolase family 10 protein / carbohydrate-binding domain-containing protein	Encodes a protein with xylanase activity.	RXF12; FUNCTIONS IN: endo-1,4-beta-xylanase activity, hydrolase activity, hydrolyzing O-glycosyl compounds; INVOLVED IN: carbohydrate metabolic process; LOCATED IN: cell wall; EXPRESSED IN: 24 plant structures; EXPRESSED DURING: 10 growth stages; CONTAINS InterPro DOMAIN/s: Glycoside hydrolase, family 10 (InterPro:IPR001000), Carbohydrate-binding, CenC-like (InterPro:IPR003305), Glycoside hydrola…
AT3G02840	1.4114	19.6982	8.49313	19.891	3.80287	2.58917	3.81692	ARM repeat superfamily protein		ARM repeat superfamily protein; FUNCTIONS IN: binding; INVOLVED IN: response to other organism, response to ozone; EXPRESSED IN: 16 plant structures; EXPRESSED DURING: 8 growth stages; CONTAINS InterPro DOMAIN/s: Armadillo-like helical (InterPro:IPR011989), Armadillo-type fold (InterPro:IPR016024); BEST Arabidopsis thaliana protein match is: ARM repeat superfamily protein (TAIR:AT5G37490.1); Has …
AT1G15010	18.7892	54.4757	112.673	48.7612	1.5357	2.58417	1.37583			unknown protein; BEST Arabidopsis thaliana protein match is: unknown protein (TAIR:AT2G01300.1); Has 71 Blast hits to 71 proteins in 13 species: Archae - 0; Bacteria - 2; Metazoa - 0; Fungi - 0; Plants - 69; Viruses - 0; Other Eukaryotes - 0 (source: NCBI BLink).
AT1G76650	10.7657	51.7228	64.5386	58.8153	2.26435	2.58372	2.44974	calmodulin-like 38		calmodulin-like 38 (CML38); FUNCTIONS IN: calcium ion binding; INVOLVED IN: response to wounding; LOCATED IN: plasma membrane; EXPRESSED IN: 19 plant structures; EXPRESSED DURING: 12 growth stages; CONTAINS InterPro DOMAIN/s: EF-Hand 1, calcium-binding site (InterPro:IPR018247), EF-HAND 2 (InterPro:IPR018249), Calcium-binding EF-hand (InterPro:IPR002048), EF-hand-like domain (InterPro:IPR011992);…
AT2G20562	1.68419	54.6128	9.75967	61.6121	5.01911	2.53478	5.19309			unknown protein; LOCATED IN: endomembrane system; BEST Arabidopsis thaliana protein match is: unknown protein (TAIR:AT2G31090.1); Has 70 Blast hits to 70 proteins in 13 species: Archae - 0; Bacteria - 0; Metazoa - 0; Fungi - 0; Plants - 70; Viruses - 0; Other Eukaryotes - 0 (source: NCBI BLink).
AT4G33905	0.142343	0.427786	0.822289	0.99	1.58752	2.53028	2.79806	Peroxisomal membrane 22 kDa (Mpv17/PMP22) family protein		Peroxisomal membrane 22 kDa (Mpv17/PMP22) family protein; INVOLVED IN: biological_process unknown; LOCATED IN: integral to membrane, peroxisomal membrane; EXPRESSED IN: 21 plant structures; EXPRESSED DURING: 10 growth stages; CONTAINS InterPro DOMAIN/s: Mpv17/PMP22 (InterPro:IPR007248); BEST Arabidopsis thaliana protein match is: Peroxisomal membrane 22 kDa (Mpv17/PMP22) family protein (TAIR:AT2G…
AT4G24570	11.9797	62.7725	69.0955	82.2116	2.38954	2.528	2.77875	dicarboxylate carrier 2	Encodes one of the mitochondrial dicarboxylate carriers (DIC): DIC1 (AT2G22500), DIC2 (AT4G24570), DIC3 (AT5G09470).	dicarboxylate carrier 2 (DIC2); FUNCTIONS IN: binding, dicarboxylic acid transmembrane transporter activity; INVOLVED IN: transport, mitochondrial transport; LOCATED IN: mitochondrial inner membrane, membrane; EXPRESSED IN: 24 plant structures; EXPRESSED DURING: 14 growth stages; CONTAINS InterPro DOMAIN/s: Mitochondrial carrier protein (InterPro:IPR002067), Mitochondrial substrate carrier (Inter…
AT3G61190	2.07739	34.3377	11.7864	41.6068	4.04695	2.50428	4.32398	BON association protein 1	Encodes a protein with a C2 domain that binds to BON1 in yeast two hybrid analyses. Its ability to bind to phospholipids is enhanced by calcium ions. Involved in maintaining cell homeostasis.	BON association protein 1 (BAP1); FUNCTIONS IN: phospholipid binding, protein binding; INVOLVED IN: in 7 processes; LOCATED IN: membrane; EXPRESSED IN: 21 plant structures; EXPRESSED DURING: 13 growth stages; CONTAINS InterPro DOMAIN/s: C2 calcium/lipid-binding domain, CaLB (InterPro:IPR008973), C2 calcium-dependent membrane targeting (InterPro:IPR000008); BEST Arabidopsis thaliana protein match …
AT4G13210	0.067709	0.001	0.381364	0.001	-6.08128	2.49375	-6.08128	Pectin lyase-like superfamily protein		Pectin lyase-like superfamily protein; CONTAINS InterPro DOMAIN/s: Pectin lyase fold/virulence factor (InterPro:IPR011050), AmbAllergen (InterPro:IPR018082), Pectate lyase/Amb allergen (InterPro:IPR002022), Pectin lyase fold (InterPro:IPR012334); BEST Arabidopsis thaliana protein match is: Pectin lyase-like superfamily protein (TAIR:AT3G24670.1); Has 1682 Blast hits to 1675 proteins in 267 specie…
AT1G73965	0.149121	4.64453	0.83991	6.30474	4.96098	2.49375	5.40188	CLAVATA3/ESR-RELATED 13	Member of a large family of putative ligands homologous to the Clavata3 gene. Consists of a single exon. Can partially replace CLV3 function in vivo.	CLAVATA3/ESR-RELATED 13 (CLE13); BEST Arabidopsis thaliana protein match is: CLAVATA3/ESR-RELATED 12 (TAIR:AT1G68795.1); Has 69 Blast hits to 69 proteins in 14 species: Archae - 0; Bacteria - 0; Metazoa - 0; Fungi - 0; Plants - 69; Viruses - 0; Other Eukaryotes - 0 (source: NCBI BLink).
AT1G04425	0.438553	0.179726	2.47011	0.120401	-1.28695	2.49375	-1.86491	other RNA
AT2G47140	0.291024	18.2478	1.63917	24.076	5.97044	2.49375	6.37031	NAD(P)-binding Rossmann-fold superfamily protein		NAD(P)-binding Rossmann-fold superfamily protein; FUNCTIONS IN: oxidoreductase activity, binding, catalytic activity; INVOLVED IN: oxidation reduction, metabolic process; LOCATED IN: cellular_component unknown; EXPRESSED IN: 6 plant structures; EXPRESSED DURING: 4 anthesis, LP.10 ten leaves visible, petal differentiation and expansion stage, LP.08 eight leaves visible, LP.12 twelve leaves visible…
AT4G23070	0.106379	0.261576	0.599171	0.058411	1.29801	2.49375	-0.864906	RHOMBOID-like protein 7		RHOMBOID-like protein 7 (RBL7); FUNCTIONS IN: serine-type endopeptidase activity; INVOLVED IN: biological_process unknown; LOCATED IN: integral to membrane; EXPRESSED IN: root, pollen tube; CONTAINS InterPro DOMAIN/s: Peptidase S54, rhomboid (InterPro:IPR002610); BEST Arabidopsis thaliana protein match is: RHOMBOID-like protein 6 (TAIR:AT1G12750.3); Has 5309 Blast hits to 5308 proteins in 1628 sp…
AT2G14290	0.32404	3.12073	1.79002	2.44646	3.26764	2.46574	2.91645	F-box family protein with a domain of unknown function (DUF295)		CONTAINS InterPro DOMAIN/s: F-box domain, cyclin-like (InterPro:IPR001810), F-box domain, Skp2-like (InterPro:IPR022364), Protein of unknown function DUF295 (InterPro:IPR005174); BEST Arabidopsis thaliana protein match is: F-box family protein with a domain of unknown function (DUF295) (TAIR:AT5G25290.1); Has 351 Blast hits to 340 proteins in 13 species: Archae - 0; Bacteria - 2; Metazoa - 0; Fun…
AT2G22880	10.1662	299.376	56.0015	278.465	4.88011	2.46169	4.77565	VQ motif-containing protein		VQ motif-containing protein; FUNCTIONS IN: molecular_function unknown; INVOLVED IN: biological_process unknown; LOCATED IN: chloroplast; EXPRESSED IN: 8 plant structures; EXPRESSED DURING: LP.06 six leaves visible, LP.04 four leaves visible, LP.10 ten leaves visible, LP.08 eight leaves visible, LP.12 twelve leaves visible; CONTAINS InterPro DOMAIN/s: VQ (InterPro:IPR008889); BEST Arabidopsis thal…
AT1G58420	1.08334	7.71402	5.92582	9.2201	2.83199	2.45152	3.08929	Uncharacterised conserved protein UCP031279		Uncharacterised conserved protein UCP031279; CONTAINS InterPro DOMAIN/s: Uncharacterised conserved protein UCP031279 (InterPro:IPR016972); BEST Arabidopsis thaliana protein match is: Uncharacterised conserved protein UCP031279 (TAIR:AT1G10140.1); Has 61 Blast hits to 61 proteins in 11 species: Archae - 0; Bacteria - 0; Metazoa - 0; Fungi - 0; Plants - 61; Viruses - 0; Other Eukaryotes - 0 (source…
AT5G13930	5.84722	1.56998	31.1576	2.21421	-1.897	2.41376	-1.40096	Chalcone and stilbene synthase family protein	Encodes chalcone synthase (CHS), a key enzyme involved in the biosynthesis of flavonoids. Required for the accumulation of purple anthocyanins in leaves and stems. Also involved in the regulation of auxin transport and the modulation of root gravitropism.	TRANSPARENT TESTA 4 (TT4); FUNCTIONS IN: naringenin-chalcone synthase activity; INVOLVED IN: in 11 processes; LOCATED IN: plant-type vacuole membrane, endoplasmic reticulum, nucleus; EXPRESSED IN: 22 plant structures; EXPRESSED DURING: 14 growth stages; CONTAINS InterPro DOMAIN/s: Chalcone/stilbene synthase, N-terminal (InterPro:IPR001099), Thiolase-like (InterPro:IPR016039), Polyketide synthase,…
AT2G27080	5.01047	19.4816	26.3372	23.6463	1.95909	2.39408	2.2386	Late embryogenesis abundant (LEA) hydroxyproline-rich glycoprotein family		Late embryogenesis abundant (LEA) hydroxyproline-rich glycoprotein family; CONTAINS InterPro DOMAIN/s: Late embryogenesis abundant protein, group 2 (InterPro:IPR004864); BEST Arabidopsis thaliana protein match is: Late embryogenesis abundant (LEA) hydroxyproline-rich glycoprotein family (TAIR:AT5G21130.1); Has 1062 Blast hits to 1061 proteins in 28 species: Archae - 0; Bacteria - 0; Metazoa - 0; …
AT3G50130	0.0286968	0.001	0.149199	0.0315138	-4.84282	2.37827	0.135094	Plant protein of unknown function (DUF247)		Plant protein of unknown function (DUF247); INVOLVED IN: biological_process unknown; LOCATED IN: chloroplast; EXPRESSED IN: leaf apex, root, flower, carpel; EXPRESSED DURING: petal differentiation and expansion stage; CONTAINS InterPro DOMAIN/s: Protein of unknown function DUF247, plant (InterPro:IPR004158); BEST Arabidopsis thaliana protein match is: Plant protein of unknown function (DUF247) (T…
AT4G20970	0.174885	2.07846	0.909254	1.63245	3.57103	2.37827	3.22256	basic helix-loop-helix (bHLH) DNA-binding superfamily protein		basic helix-loop-helix (bHLH) DNA-binding superfamily protein; FUNCTIONS IN: DNA binding, sequence-specific DNA binding transcription factor activity; INVOLVED IN: defense response to fungus, regulation of transcription; LOCATED IN: nucleus; CONTAINS InterPro DOMAIN/s: Helix-loop-helix DNA-binding domain (InterPro:IPR001092), Helix-loop-helix DNA-binding (InterPro:IPR011598); BEST Arabidopsis tha…
AT4G34810	0.157562	0.258286	0.819186	0.346058	0.71305	2.37827	1.13509	SAUR-like auxin-responsive protein family		SAUR-like auxin-responsive protein family ; CONTAINS InterPro DOMAIN/s: Auxin responsive SAUR protein (InterPro:IPR003676); BEST Arabidopsis thaliana protein match is: SAUR-like auxin-responsive protein family (TAIR:AT4G34790.1); Has 1331 Blast hits to 1316 proteins in 28 species: Archae - 0; Bacteria - 0; Metazoa - 0; Fungi - 0; Plants - 1330; Viruses - 0; Other Eukaryotes - 1 (source: NCBI BLin…
AT5G37180	0.0199541	0.049065	0.103744	0.109564	1.29801	2.37827	2.45702	sucrose synthase 5	Encodes a protein with sucrose synthase activity (SUS5).	sucrose synthase 5 (SUS5); CONTAINS InterPro DOMAIN/s: Sucrose synthase, plant/cyanobacteria (InterPro:IPR012820), Sucrose synthase (InterPro:IPR000368), Glycosyl transferase, group 1 (InterPro:IPR001296); BEST Arabidopsis thaliana protein match is: sucrose synthase 6 (TAIR:AT1G73370.1); Has 35333 Blast hits to 34131 proteins in 2444 species: Archae - 798; Bacteria - 22429; Metazoa - 974; Fungi -…
AT5G24960	0.0335373	0.0274882	0.174365	0.0736588	-0.28695	2.37827	1.13509	cytochrome P450, family 71, subfamily A, polypeptide 14	putative cytochrome P450	cytochrome P450, family 71, subfamily A, polypeptide 14 (CYP71A14); FUNCTIONS IN: electron carrier activity, monooxygenase activity, iron ion binding, oxygen binding, heme binding; INVOLVED IN: oxidation reduction; LOCATED IN: endomembrane system; CONTAINS InterPro DOMAIN/s: Cytochrome P450 (InterPro:IPR001128), Cytochrome P450, conserved site (InterPro:IPR017972), Cytochrome P450, E-class, group…
AT5G20640	0.0529088	0.130097	0.27508	0.0581026	1.29801	2.37827	0.135094	Protein of unknown function (DUF567)		Protein of unknown function (DUF567); FUNCTIONS IN: molecular_function unknown; INVOLVED IN: N-terminal protein myristoylation; EXPRESSED IN: leaf whorl, hypocotyl, root, seed; EXPRESSED DURING: E expanded cotyledon stage; CONTAINS InterPro DOMAIN/s: Protein of unknown function DUF567 (InterPro:IPR007612); BEST Arabidopsis thaliana protein match is: Protein of unknown function (DUF567) (TAIR:AT2G…
AT1G29020	0.0591205	0.0484572	0.307376	0.001	-0.28695	2.37827	-5.88559	Calcium-binding EF-hand family protein		Calcium-binding EF-hand family protein; FUNCTIONS IN: calcium ion binding; LOCATED IN: endomembrane system; EXPRESSED IN: root, callus; CONTAINS InterPro DOMAIN/s: EF-Hand 1, calcium-binding site (InterPro:IPR018247), EF-HAND 2 (InterPro:IPR018249), EF-hand-like domain (InterPro:IPR011992), Calcium-binding EF-hand (InterPro:IPR002048); BEST Arabidopsis thaliana protein match is: Calcium-binding E…
AT3G28216	0.340848	0.001	1.77212	0.001	-8.41298	2.37827	-8.41298			unknown protein; Has 30201 Blast hits to 17322 proteins in 780 species: Archae - 12; Bacteria - 1396; Metazoa - 17338; Fungi - 3422; Plants - 5037; Viruses - 0; Other Eukaryotes - 2996 (source: NCBI BLink).
AT4G28170	0.0721969	3.0771	0.375362	3.80564	5.41349	2.37827	5.72006			unknown protein; BEST Arabidopsis thaliana protein match is: unknown protein (TAIR:AT1G11120.2); Has 30201 Blast hits to 17322 proteins in 780 species: Archae - 12; Bacteria - 1396; Metazoa - 17338; Fungi - 3422; Plants - 5037; Viruses - 0; Other Eukaryotes - 2996 (source: NCBI BLink).
AT4G15150	0.162151	1.86066	0.843046	1.60262	3.52041	2.37827	3.30502	glycine-rich protein		glycine-rich protein; Has 7282 Blast hits to 3119 proteins in 353 species: Archae - 2; Bacteria - 3076; Metazoa - 1881; Fungi - 207; Plants - 1473; Viruses - 174; Other Eukaryotes - 469 (source: NCBI BLink).
AT3G28960	0.0822737	0.134868	0.427752	0.225875	0.71305	2.37827	1.45702	Transmembrane amino acid transporter family protein		Transmembrane amino acid transporter family protein; FUNCTIONS IN: amino acid transmembrane transporter activity; INVOLVED IN: amino acid transport; LOCATED IN: plasma membrane, membrane; EXPRESSED IN: 19 plant structures; EXPRESSED DURING: 9 growth stages; CONTAINS InterPro DOMAIN/s: Amino acid transporter, transmembrane (InterPro:IPR013057); BEST Arabidopsis thaliana protein match is: Transmemb…
AT1G12805	0.0958024	0.0785228	0.49809	0.210414	-0.28695	2.37827	1.13509	nucleotide binding		nucleotide binding; Has 35333 Blast hits to 34131 proteins in 2444 species: Archae - 798; Bacteria - 22429; Metazoa - 974; Fungi - 991; Plants - 531; Viruses - 0; Other Eukaryotes - 9610 (source: NCBI BLink).
AT2G38300	0.0323047	0.317736	0.167957	0.17738	3.29801	2.37827	2.45702	myb-like HTH transcriptional regulator family protein		myb-like HTH transcriptional regulator family protein; CONTAINS InterPro DOMAIN/s: Homeodomain-like (InterPro:IPR009057), Myb, DNA-binding (InterPro:IPR014778), Myb-like DNA-binding domain, SHAQKYF class (InterPro:IPR006447), HTH transcriptional regulator, Myb-type, DNA-binding (InterPro:IPR017930), Homeodomain-related (InterPro:IPR012287); BEST Arabidopsis thaliana protein match is: Homeodomain-…
AT4G18470	0.0985666	0.296224	0.512461	0.144323	1.58752	2.37827	0.550131	negative regulator of systemic acquired resistance (SNI1)	Negative regulator of systemic acquired resistance (SAR), repressor of pathogenesis-related PR gene expression which is removed by NPR1 upon induction of SAR. Encodes leucine-rich nuclear protein. Conserved in plants, with putative orthologs found in several plant species. Many NPR1-dependent PR gene are specifically derepressed in the sni1 mutant. The structural similarity of SNI1 to Armadillo r…	SUPPRESSOR OF NPR1-1, INDUCIBLE 1 (SNI1); Has 30201 Blast hits to 17322 proteins in 780 species: Archae - 12; Bacteria - 1396; Metazoa - 17338; Fungi - 3422; Plants - 5037; Viruses - 0; Other Eukaryotes - 2996 (source: NCBI BLink).
AT3G47720	0.0425337	0.001	0.221139	0.233545	-5.41053	2.37827	2.45702	similar to RCD one 4	Encodes a protein with similarity to RCD1 but without the WWE domain. The protein does have a PARP signature upstream of the C-terminal protein interaction domain. The PARP signature may bind NAD+ and attach the ADP-ribose-moiety from NAD+ to the target molecule. Its presence suggests a role for the protein in ADP ribosylation.	similar to RCD one 4 (SRO4); FUNCTIONS IN: NAD+ ADP-ribosyltransferase activity; INVOLVED IN: biological_process unknown; CONTAINS InterPro DOMAIN/s: Poly(ADP-ribose) polymerase, catalytic domain (InterPro:IPR012317), RST domain of plant C-terminal (InterPro:IPR022003); BEST Arabidopsis thaliana protein match is: similar to RCD one 5 (TAIR:AT5G62520.1); Has 159 Blast hits to 149 proteins in 13 sp…
AT2G22340	0.0465224	0.0381313	0.241877	0.255446	-0.28695	2.37827	2.45702			unknown protein; Has 56 Blast hits to 38 proteins in 2 species: Archae - 0; Bacteria - 0; Metazoa - 0; Fungi - 0; Plants - 56; Viruses - 0; Other Eukaryotes - 0 (source: NCBI BLink).
AT2G30830	0.0465224	0.001	0.241877	0.102179	-5.53985	2.37827	1.13509	2-oxoglutarate (2OG) and Fe(II)-dependent oxygenase superfamily protein	encodes a protein whose sequence is similar to 2-oxoglutarate-dependent dioxygenase	2-oxoglutarate (2OG) and Fe(II)-dependent oxygenase superfamily protein; CONTAINS InterPro DOMAIN/s: Oxoglutarate/iron-dependent oxygenase (InterPro:IPR005123); BEST Arabidopsis thaliana protein match is: 2-oxoglutarate (2OG) and Fe(II)-dependent oxygenase superfamily protein (TAIR:AT2G30840.1); Has 8436 Blast hits to 8403 proteins in 1008 species: Archae - 0; Bacteria - 1171; Metazoa - 115; Fung…
AT3G01840	0.0253182	1.39036	0.131633	1.41798	5.77914	2.37827	5.80752	Protein kinase superfamily protein	Encodes a LysM-containing receptor-like kinase. Induction of chitin-responsive genes by chitin treatment is not blocked in the mutant.	Protein kinase superfamily protein; FUNCTIONS IN: protein kinase activity, kinase activity, ATP binding; INVOLVED IN: protein amino acid phosphorylation; LOCATED IN: endomembrane system; EXPRESSED IN: 12 plant structures; EXPRESSED DURING: 4 anthesis, C globular stage, petal differentiation and expansion stage; CONTAINS InterPro DOMAIN/s: Protein kinase, catalytic domain (InterPro:IPR000719), Ser…
AT4G31870	0.428245	0.585006	2.22651	4.85959	0.450016	2.37827	3.50433	glutathione peroxidase 7	Encodes glutathione peroxidase.	glutathione peroxidase 7 (GPX7); FUNCTIONS IN: glutathione peroxidase activity; INVOLVED IN: response to karrikin; LOCATED IN: chloroplast; EXPRESSED IN: 23 plant structures; EXPRESSED DURING: 13 growth stages; CONTAINS InterPro DOMAIN/s: Thioredoxin fold (InterPro:IPR012335), Thioredoxin-like fold (InterPro:IPR012336), Glutathione peroxidase (InterPro:IPR000889); BEST Arabidopsis thaliana protei…
AT3G51300	0.047224	0.232238	0.245524	0.155579	2.29801	2.37827	1.72006	RHO-related protein from plants 1	Encodes a pollen-specific Rop GTPase, member of the Rho family of small GTP binding proteins that interacts with RIC3 and RIC4 to control tip growth in pollen tubes. These three proteins promote the proper targeting of exocytic vesicles in the pollen tube tip. ROP1 activity is regulated by the REN1 GTPase activator protein.	RHO-related protein from plants 1 (ROP1); CONTAINS InterPro DOMAIN/s: Ras GTPase (InterPro:IPR001806), Small GTP-binding protein (InterPro:IPR005225), Ras (InterPro:IPR013753), Small GTPase, Rho type (InterPro:IPR003578); BEST Arabidopsis thaliana protein match is: Arabidopsis RAC-like 1 (TAIR:AT2G17800.2); Has 24331 Blast hits to 24300 proteins in 680 species: Archae - 9; Bacteria - 65; Metazoa …
AT2G29263	0.26938	0.662378	1.40054	0.591647	1.29801	2.37827	1.13509			unknown protein; LOCATED IN: mitochondrion; Has 30201 Blast hits to 17322 proteins in 780 species: Archae - 12; Bacteria - 1396; Metazoa - 17338; Fungi - 3422; Plants - 5037; Viruses - 0; Other Eukaryotes - 2996 (source: NCBI BLink).
AT5G11570	0.0346505	0.001	0.180153	0.038052	-5.11481	2.37827	0.135094	Major facilitator superfamily protein		Major facilitator superfamily protein; FUNCTIONS IN: transporter activity; INVOLVED IN: oligopeptide transport; LOCATED IN: membrane; EXPRESSED IN: 9 plant structures; EXPRESSED DURING: 6 growth stages; CONTAINS InterPro DOMAIN/s: Oligopeptide transporter (InterPro:IPR000109), Major facilitator superfamily, general substrate transporter (InterPro:IPR016196); BEST Arabidopsis thaliana protein matc…
AT4G02670	0.0828861	0.001	0.430937	0.0455113	-6.37306	2.37827	-0.864906	indeterminate(ID)-domain 12		indeterminate(ID)-domain 12 (IDD12); FUNCTIONS IN: sequence-specific DNA binding transcription factor activity, zinc ion binding, nucleic acid binding; INVOLVED IN: regulation of transcription; LOCATED IN: intracellular, chloroplast; EXPRESSED IN: shoot apex, embryo, flower, pedicel, seed; EXPRESSED DURING: 4 anthesis, C globular stage, petal differentiation and expansion stage, E expanded cotyle…
AT4G14368	0.0146078	0.419056	0.0759479	0.401043	4.84233	2.37827	4.77895
AT2G35150	0.0430083	0.35251	0.223606	0.001	3.03498	2.37827	-5.42654	EXORDIUM like 7	Encodes EXORDIUM LIKE 7.	EXORDIUM like 1 (EXL1); FUNCTIONS IN: molecular_function unknown; INVOLVED IN: biological_process unknown; LOCATED IN: endomembrane system; EXPRESSED IN: 13 plant structures; EXPRESSED DURING: 7 growth stages; CONTAINS InterPro DOMAIN/s: Phosphate-induced protein 1 (InterPro:IPR006766); BEST Arabidopsis thaliana protein match is: EXORDIUM like 5 (TAIR:AT2G17230.1); Has 396 Blast hits to 396 prote…
AT4G01250	7.60407	209.346	39.2141	206.596	4.78298	2.36653	4.7639	WRKY family transcription factor	AtWRKY22 is a member of WRKY Transcription Factor; Group II-e. It is involved in regulation of dark induced leaf senescence.	WRKY22; CONTAINS InterPro DOMAIN/s: DNA-binding WRKY (InterPro:IPR003657); BEST Arabidopsis thaliana protein match is: WRKY family transcription factor (TAIR:AT4G23550.1); Has 3274 Blast hits to 2836 proteins in 187 species: Archae - 0; Bacteria - 0; Metazoa - 0; Fungi - 3; Plants - 3256; Viruses - 0; Other Eukaryotes - 15 (source: NCBI BLink).
AT3G46090	1.81481	28.0681	9.02524	37.5197	3.95104	2.31414	4.36976	C2H2 and C2HC zinc fingers superfamily protein		ZAT7; FUNCTIONS IN: sequence-specific DNA binding transcription factor activity, zinc ion binding, nucleic acid binding; INVOLVED IN: response to chitin, regulation of transcription; LOCATED IN: intracellular; CONTAINS InterPro DOMAIN/s: Zinc finger, C2H2-like (InterPro:IPR015880), Zinc finger, C2H2-type (InterPro:IPR007087); BEST Arabidopsis thaliana protein match is: C2H2-type zinc finger famil…
AT5G52050	2.55866	21.0638	12.6206	26.3691	3.04131	2.30232	3.36539	MATE efflux family protein		MATE efflux family protein; FUNCTIONS IN: antiporter activity, drug transmembrane transporter activity; INVOLVED IN: drug transmembrane transport, transmembrane transport; LOCATED IN: membrane; EXPRESSED IN: 7 plant structures; EXPRESSED DURING: 7 growth stages; CONTAINS InterPro DOMAIN/s: Multi antimicrobial extrusion protein MatE (InterPro:IPR002528); BEST Arabidopsis thaliana protein match is:…
AT5G17220	1.22521	0.211415	6.03478	0.424889	-2.53488	2.30027	-1.52787	glutathione S-transferase phi 12	Encodes glutathione transferase belonging to the phi class of GSTs. Naming convention according to Wagner et al. (2002). Mutants display no pigments on leaves and stems. Likely to function as a carrier to transport anthocyanin from the cytosol to tonoplasts.	glutathione S-transferase phi 12 (GSTF12); CONTAINS InterPro DOMAIN/s: Thioredoxin fold (InterPro:IPR012335), Glutathione S-transferase, C-terminal (InterPro:IPR004046), Glutathione S-transferase, C-terminal-like (InterPro:IPR010987), Glutathione S-transferase/chloride channel, C-terminal (InterPro:IPR017933), Glutathione S-transferase, N-terminal (InterPro:IPR004045), Thioredoxin-like fold (Inte…
AT1G13540	0.239735	4.48663	1.17717	3.55413	4.22612	2.29581	3.88998	Protein of unknown function (DUF1262)		Protein of unknown function (DUF1262); CONTAINS InterPro DOMAIN/s: Protein of unknown function DUF1262 (InterPro:IPR010683); BEST Arabidopsis thaliana protein match is: Protein of unknown function (DUF1262) (TAIR:AT1G13510.1); Has 101 Blast hits to 94 proteins in 9 species: Archae - 0; Bacteria - 0; Metazoa - 0; Fungi - 0; Plants - 101; Viruses - 0; Other Eukaryotes - 0 (source: NCBI BLink).
AT5G66940	0.221702	0.001	1.08862	0.0811551	-7.79248	2.29581	-1.44987	Dof-type zinc finger DNA-binding family protein		Dof-type zinc finger DNA-binding family protein; CONTAINS InterPro DOMAIN/s: Zinc finger, Dof-type (InterPro:IPR003851); BEST Arabidopsis thaliana protein match is: OBF binding protein 1 (TAIR:AT3G50410.1); Has 1807 Blast hits to 1807 proteins in 277 species: Archae - 0; Bacteria - 0; Metazoa - 736; Fungi - 347; Plants - 385; Viruses - 0; Other Eukaryotes - 339 (source: NCBI BLink).
AT3G48290	0.0598265	0.0490357	0.285126	0.001	-0.28695	2.25274	-5.90271	cytochrome P450, family 71, subfamily A, polypeptide 24	putative cytochrome P450	cytochrome P450, family 71, subfamily A, polypeptide 24 (CYP71A24); FUNCTIONS IN: electron carrier activity, monooxygenase activity, iron ion binding, oxygen binding, heme binding; INVOLVED IN: oxidation reduction; CONTAINS InterPro DOMAIN/s: Cytochrome P450 (InterPro:IPR001128), Cytochrome P450, E-class, group I (InterPro:IPR002401), Cytochrome P450, conserved site (InterPro:IPR017972); BEST Ara…
AT1G55980	0.071527	0.49832	0.340889	0.157097	2.80051	2.25274	1.13509	FAD/NAD(P)-binding oxidoreductase family protein		FAD/NAD(P)-binding oxidoreductase family protein; FUNCTIONS IN: oxidoreductase activity; INVOLVED IN: biological_process unknown; LOCATED IN: cellular_component unknown; EXPRESSED IN: male gametophyte; EXPRESSED DURING: M germinated pollen stage; CONTAINS InterPro DOMAIN/s: FAD dependent oxidoreductase (InterPro:IPR006076), Adrenodoxin reductase (InterPro:IPR000759); BEST Arabidopsis thaliana pro…
AT5G22545	0.179265	1.32239	0.854357	0.196863	2.88298	2.25274	0.135094			unknown protein; BEST Arabidopsis thaliana protein match is: unknown protein (TAIR:AT5G22530.1); Has 30201 Blast hits to 17322 proteins in 780 species: Archae - 12; Bacteria - 1396; Metazoa - 17338; Fungi - 3422; Plants - 5037; Viruses - 0; Other Eukaryotes - 2996 (source: NCBI BLink).
AT4G38410	0.144811	0.059346	0.690153	0.0795132	-1.28695	2.25274	-0.864906	Dehydrin family protein		Dehydrin family protein; FUNCTIONS IN: molecular_function unknown; INVOLVED IN: response to water, response to stress; LOCATED IN: cellular_component unknown; EXPRESSED IN: stem, hypocotyl, root; CONTAINS InterPro DOMAIN/s: Dehydrin (InterPro:IPR000167); Has 3050 Blast hits to 2020 proteins in 252 species: Archae - 4; Bacteria - 32; Metazoa - 564; Fungi - 141; Plants - 1342; Viruses - 0; Other Eu…
AT4G16820	0.0644848	2.66912	0.307327	2.05363	5.37126	2.25274	4.99307	alpha/beta-Hydrolases superfamily protein	Encodes a lipase that hydrolyzes phosphatidylcholine, glycolipids as well as triacylglycerols.	alpha/beta-Hydrolases superfamily protein; FUNCTIONS IN: galactolipase activity, triglyceride lipase activity, phospholipase A1 activity; INVOLVED IN: lipid metabolic process; LOCATED IN: chloroplast; EXPRESSED IN: sperm cell, cultured cell; CONTAINS InterPro DOMAIN/s: Lipase, class 3 (InterPro:IPR002921); BEST Arabidopsis thaliana protein match is: alpha/beta-Hydrolases superfamily protein (TAIR…
AT3G54085	0.173975	1.06946	0.829142	1.14632	2.61994	2.25274	2.72006	Yos1-like protein		Yos1-like protein; FUNCTIONS IN: molecular_function unknown; INVOLVED IN: biological_process unknown; LOCATED IN: endomembrane system; CONTAINS InterPro DOMAIN/s: Yos1-like (InterPro:IPR013880); BEST Arabidopsis thaliana protein match is: Yos1-like protein (TAIR:AT2G37975.1); Has 203 Blast hits to 203 proteins in 88 species: Archae - 0; Bacteria - 0; Metazoa - 105; Fungi - 32; Plants - 51; Viruse…
AT1G64250	0.0423897	0.017372	0.202024	0.0232754	-1.28695	2.25274	-0.864906	transposable element gene		Mutator-like transposase family, has a 2.2e-20 P-value blast match to GB:AAA21566 mudrA of transposon="MuDR" (MuDr-element) (Zea mays)
AT1G19210	0.636025	1.506	3.0006	2.40581	1.24356	2.2381	1.91937	Integrase-type DNA-binding superfamily protein	encodes a member of the DREB subfamily A-5 of ERF/AP2 transcription factor family. The protein contains one AP2 domain. There are 15 members in this subfamily including RAP2.1, RAP2.9 and RAP2.10.	Integrase-type DNA-binding superfamily protein; FUNCTIONS IN: DNA binding, sequence-specific DNA binding transcription factor activity; INVOLVED IN: regulation of transcription, DNA-dependent; LOCATED IN: nucleus; EXPRESSED IN: 12 plant structures; EXPRESSED DURING: 4 anthesis, LP.10 ten leaves visible, C globular stage, LP.02 two leaves visible, petal differentiation and expansion stage; CONTAIN…
ATMG01280	0.285986	1.03137	1.33819	0.942177	1.85055	2.22627	1.72006	Cytochrome C oxidase subunit II-like, transmembrane domain	encodes a cytochrome c oxidase subunit II	Cytochrome C oxidase subunit II-like, transmembrane domain; CONTAINS InterPro DOMAIN/s: Cytochrome C oxidase subunit II-like, transmembrane domain (InterPro:IPR015964), Cytochrome C oxidase subunit II, transmembrane domain (InterPro:IPR011759); BEST Arabidopsis thaliana protein match is: Cytochrome C oxidase subunit II-like, transmembrane domain (TAIR:AT2G07695.1).
AT3G27620	0.112091	0.122498	0.518024	0.0410314	0.128088	2.20835	-1.44987	alternative oxidase 1C	encodes an isoform of alternate oxidase. expressed in all tissues examined and expression is not induced by antimycin A, an inhibitor of complex III in the mitochondrial respiratory chain.	alternative oxidase 1C (AOX1C); CONTAINS InterPro DOMAIN/s: Alternative oxidase (InterPro:IPR002680); BEST Arabidopsis thaliana protein match is: alternative oxidase 1B (TAIR:AT3G22360.1); Has 1310 Blast hits to 1304 proteins in 245 species: Archae - 0; Bacteria - 111; Metazoa - 12; Fungi - 192; Plants - 384; Viruses - 0; Other Eukaryotes - 611 (source: NCBI BLink).
AT1G72240	0.263247	0.934985	1.21658	0.289088	1.82853	2.20835	0.135094			unknown protein; BEST Arabidopsis thaliana protein match is: unknown protein (TAIR:AT1G22470.1); Has 65 Blast hits to 63 proteins in 13 species: Archae - 0; Bacteria - 0; Metazoa - 1; Fungi - 0; Plants - 64; Viruses - 0; Other Eukaryotes - 0 (source: NCBI BLink).
AT5G24150	3.26652	10.8422	14.9713	29.6461	1.73082	2.19638	3.18201	FAD/NAD(P)-binding oxidoreductase family protein	squalene monooxygenase gene homolog	SQP1; FUNCTIONS IN: squalene monooxygenase activity; INVOLVED IN: sterol biosynthetic process; LOCATED IN: endomembrane system, integral to membrane; EXPRESSED IN: 21 plant structures; EXPRESSED DURING: 12 growth stages; CONTAINS InterPro DOMAIN/s: Squalene epoxidase (InterPro:IPR013698); BEST Arabidopsis thaliana protein match is: squalene monoxygenase 6 (TAIR:AT5G24160.1); Has 1807 Blast hits t…
AT5G08640	0.565515	0.185406	2.58084	0.331215	-1.60888	2.1902	-0.771797	flavonol synthase 1	Encodes a flavonol synthase that catalyzes formation of flavonols from dihydroflavonols. Co-expressed with CHI and CHS (qRT-PCR).	flavonol synthase 1 (FLS1); CONTAINS InterPro DOMAIN/s: Oxoglutarate/iron-dependent oxygenase (InterPro:IPR005123); BEST Arabidopsis thaliana protein match is: flavonol synthase 3 (TAIR:AT5G63590.1); Has 8476 Blast hits to 8432 proteins in 992 species: Archae - 0; Bacteria - 1104; Metazoa - 92; Fungi - 925; Plants - 4948; Viruses - 0; Other Eukaryotes - 1407 (source: NCBI BLink).
AT5G57560	50.4331	100.438	229.89	158.063	0.993868	2.1885	1.64806	Xyloglucan endotransglucosylase/hydrolase family protein	Encodes a cell wall-modifying enzyme, rapidly upregulated in response to environmental stimuli	Touch 4 (TCH4); CONTAINS InterPro DOMAIN/s: Xyloglucan endotransglucosylase/hydrolase (InterPro:IPR016455), Xyloglucan endo-transglycosylase, C-terminal (InterPro:IPR010713), Concanavalin A-like lectin/glucanase, subgroup (InterPro:IPR013320), Concanavalin A-like lectin/glucanase (InterPro:IPR008985), Glycoside hydrolase, family 16 (InterPro:IPR000757), Glycoside hydrolase, family 16, active site…
AT3G11480	0.140743	0.001	0.640277	0.11592	-7.13692	2.18563	-0.279944	S-adenosyl-L-methionine-dependent methyltransferases superfamily protein	The gene encodes a SABATH methyltransferase that methylates both salicylic acid and benzoic acid. It is highly expressed in flowers, induced by biotic and abiotic stress and thought to be involved in direct defense mechanism.	BSMT1; CONTAINS InterPro DOMAIN/s: SAM dependent carboxyl methyltransferase (InterPro:IPR005299); BEST Arabidopsis thaliana protein match is: S-adenosyl-L-methionine-dependent methyltransferases superfamily protein (TAIR:AT5G04370.1); Has 958 Blast hits to 946 proteins in 124 species: Archae - 0; Bacteria - 67; Metazoa - 9; Fungi - 5; Plants - 736; Viruses - 0; Other Eukaryotes - 141 (source: NCB…
AT1G05575	9.37572	63.1298	42.4559	62.1086	2.75132	2.17896	2.72779			unknown protein; FUNCTIONS IN: molecular_function unknown; INVOLVED IN: anaerobic respiration; LOCATED IN: endomembrane system; EXPRESSED IN: 17 plant structures; EXPRESSED DURING: 9 growth stages; BEST Arabidopsis thaliana protein match is: unknown protein (TAIR:AT2G31945.1); Has 63 Blast hits to 63 proteins in 10 species: Archae - 0; Bacteria - 0; Metazoa - 0; Fungi - 0; Plants - 63; Viruses - …
AT1G28480	13.6118	98.6987	61.5796	104.361	2.85818	2.1776	2.93865	Thioredoxin superfamily protein	Encodes GRX480, a member of the glutaredoxin family that regulates protein redox state. GRX480 interacts with TGA factors and suppresses JA-responsive PDF1.2 transcription. GRX480 transcription is SA-inducible and requires NPR1. Maybe involved in SA/JA cross-talk.	GRX480; FUNCTIONS IN: electron carrier activity, protein disulfide oxidoreductase activity; INVOLVED IN: salicylic acid mediated signaling pathway, jasmonic acid mediated signaling pathway, response to salicylic acid stimulus; LOCATED IN: cellular_component unknown; EXPRESSED IN: 21 plant structures; EXPRESSED DURING: 13 growth stages; CONTAINS InterPro DOMAIN/s: Glutaredoxin-like, plant II (Inte…
AT2G25460	2.00196	19.85	9.03514	21.0077	3.30965	2.17413	3.39143			CONTAINS InterPro DOMAIN/s: C2 calcium-dependent membrane targeting (InterPro:IPR000008); BEST Arabidopsis thaliana protein match is: unknown protein (TAIR:AT5G04860.1); Has 108 Blast hits to 69 proteins in 11 species: Archae - 0; Bacteria - 0; Metazoa - 0; Fungi - 0; Plants - 108; Viruses - 0; Other Eukaryotes - 0 (source: NCBI BLink).
AT3G57450	35.2696	332.056	158.04	352.899	3.23493	2.16379	3.32276			unknown protein; Has 65 Blast hits to 65 proteins in 11 species: Archae - 0; Bacteria - 0; Metazoa - 0; Fungi - 0; Plants - 65; Viruses - 0; Other Eukaryotes - 0 (source: NCBI BLink).
AT5G54165	0.885688	8.50386	3.94699	17.7853	3.26325	2.15588	4.32774			unknown protein; FUNCTIONS IN: molecular_function unknown; INVOLVED IN: biological_process unknown; LOCATED IN: cellular_component unknown; Has 30201 Blast hits to 17322 proteins in 780 species: Archae - 12; Bacteria - 1396; Metazoa - 17338; Fungi - 3422; Plants - 5037; Viruses - 0; Other Eukaryotes - 2996 (source: NCBI BLink).
AT4G36950	1.20553	7.5033	5.35366	12.8249	2.63786	2.15086	3.41122	mitogen-activated protein kinase kinase kinase 21	member of MEKK subfamily	mitogen-activated protein kinase kinase kinase 21 (MAPKKK21); FUNCTIONS IN: protein serine/threonine kinase activity, protein kinase activity, ATP binding; INVOLVED IN: protein amino acid phosphorylation; CONTAINS InterPro DOMAIN/s: Protein kinase, ATP binding site (InterPro:IPR017441), Protein kinase, catalytic domain (InterPro:IPR000719), Serine/threonine-protein kinase-like domain (InterPro:IP…
AT1G28370	3.81455	22.0125	16.8843	19.9827	2.52874	2.1461	2.38916	ERF domain protein 11	encodes a member of the ERF (ethylene response factor) subfamily B-1 of ERF/AP2 transcription factor family. The protein contains one AP2 domain. There are 15 members in this subfamily including ATERF-3, ATERF-4, ATERF-7, and leafy petiole.	ERF domain protein 11 (ERF11); CONTAINS InterPro DOMAIN/s: DNA-binding, integrase-type (InterPro:IPR016177), Pathogenesis-related transcriptional factor/ERF, DNA-binding (InterPro:IPR001471); BEST Arabidopsis thaliana protein match is: ethylene responsive element binding factor 4 (TAIR:AT3G15210.1); Has 6129 Blast hits to 5763 proteins in 252 species: Archae - 0; Bacteria - 0; Metazoa - 0; Fungi …
AT1G21910	1.8079	2.18744	7.94484	6.71245	0.274929	2.1357	1.89252	Integrase-type DNA-binding superfamily protein	encodes a member of the DREB subfamily A-5 of ERF/AP2 transcription factor family. The protein contains one AP2 domain. There are 15 members in this subfamily including RAP2.1, RAP2.9 and RAP2.10.	Integrase-type DNA-binding superfamily protein; FUNCTIONS IN: DNA binding, sequence-specific DNA binding transcription factor activity; INVOLVED IN: regulation of transcription, DNA-dependent; LOCATED IN: nucleus, chloroplast; EXPRESSED IN: 22 plant structures; EXPRESSED DURING: 13 growth stages; CONTAINS InterPro DOMAIN/s: DNA-binding, integrase-type (InterPro:IPR016177), Pathogenesis-related tr…
AT2G22500	15.2478	67.4334	66.3471	75.1527	2.14486	2.12143	2.30122	uncoupling protein 5	Encodes one of the mitochondrial dicarboxylate carriers (DIC): DIC1 (AT2G22500), DIC2 (AT4G24570), DIC3 (AT5G09470).	uncoupling protein 5 (UCP5); FUNCTIONS IN: binding, dicarboxylic acid transmembrane transporter activity; INVOLVED IN: transport, mitochondrial transport; LOCATED IN: mitochondrion, mitochondrial inner membrane, membrane; EXPRESSED IN: 23 plant structures; EXPRESSED DURING: 15 growth stages; CONTAINS InterPro DOMAIN/s: Mitochondrial substrate carrier (InterPro:IPR001993), Mitochondrial brown fat …
AT5G59820	10.4999	192.856	45.5451	427.171	4.19908	2.11693	5.34637	C2H2-type zinc finger family protein	Encodes a zinc finger protein involved in high light and cold acclimation. Overexpression of this putative transcription factor increases the expression level of 9 cold-responsive genes and represses the expression level of 15 cold-responsive genes, including CBF genes. Also, lines overexpressing this gene exhibits a small but reproducible increase in freeze tolerance. Because of the repression o…	RESPONSIVE TO HIGH LIGHT 41 (RHL41); FUNCTIONS IN: sequence-specific DNA binding transcription factor activity, zinc ion binding, nucleic acid binding; INVOLVED IN: in 11 processes; LOCATED IN: intracellular; EXPRESSED IN: 24 plant structures; EXPRESSED DURING: 13 growth stages; CONTAINS InterPro DOMAIN/s: Zinc finger, C2H2-like (InterPro:IPR015880), Zinc finger, C2H2-type (InterPro:IPR007087); B…
AT2G07682	0.0307516	0.0756152	0.133235	0.101311	1.29801	2.11524	1.72006	transposable element gene		gypsy-like retrotransposon family, has a 2.1e-65 P-value blast match to GB:AAD22153 polyprotein (Gypsy_Ty3-element) (Sorghum bicolor)
AT5G62310	0.0140862	0.001	0.0610302	0.015469	-3.81621	2.11524	0.135094	AGC (cAMP-dependent, cGMP-dependent and protein kinase C) kinase family protein	Encodes a protein with a serine/threonine kinase domain. There are two other closely related members in Arabidopsis. Knock-out mutation results in incomplete root hair elongation. Expression is found all organs examined but is especially strong in elongating root hairs.	INCOMPLETE ROOT HAIR ELONGATION (IRE); CONTAINS InterPro DOMAIN/s: Protein kinase, catalytic domain (InterPro:IPR000719), Serine/threonine-protein kinase domain (InterPro:IPR002290), Serine/threonine-protein kinase-like domain (InterPro:IPR017442), AGC-kinase, C-terminal (InterPro:IPR000961), Protein kinase-like domain (InterPro:IPR011009), Serine/threonine-protein kinase, active site (InterPro:I…
AT3G61897	0.447363	0.366674	1.93825	2.45639	-0.28695	2.11524	2.45702	MIR166/MIR166B; miRNA	Encodes a microRNA that targets several HD-ZIPIII family members including PHV, PHB, REV, ATHB-8, and ATHB-15. MicroRNAs are regulatory RNAs with a mature length of ~21-nucleotides that are processed from hairpin precursors by Dicer-like enzymes. MicroRNAs can negatively regulate gene expression by attenuating translation or by directing mRNA cleavage. Mature sequence: UCGGACCAGGCUUCAUUCCCC. Pri-…
AT1G73410	0.0407024	0.001	0.176348	0.001	-5.34704	2.11524	-5.34704	myb domain protein 54	Encodes a putative transcription factor that is a member of the R2R3-MYB family.	myb domain protein 54 (MYB54); CONTAINS InterPro DOMAIN/s: SANT, DNA-binding (InterPro:IPR001005), Homeodomain-like (InterPro:IPR009057), Myb, DNA-binding (InterPro:IPR014778), HTH transcriptional regulator, Myb-type, DNA-binding (InterPro:IPR017930), Homeodomain-related (InterPro:IPR012287), Myb transcription factor (InterPro:IPR015495); BEST Arabidopsis thaliana protein match is: myb domain pro…
AT4G23310	0.0200981	0.001	0.0870776	0.0441421	-4.32899	2.11524	1.13509	cysteine-rich RLK (RECEPTOR-like protein kinase) 23	Encodes a cysteine-rich receptor-like protein kinase.	cysteine-rich RLK (RECEPTOR-like protein kinase) 23 (CRK23); FUNCTIONS IN: protein serine/threonine kinase activity, protein kinase activity, ATP binding; INVOLVED IN: defense response; LOCATED IN: endomembrane system; EXPRESSED IN: stem, leaf whorl, leaf; EXPRESSED DURING: LP.06 six leaves visible, LP.04 four leaves visible, LP.08 eight leaves visible; CONTAINS InterPro DOMAIN/s: Protein kinase,…
AT3G48230	0.0301835	0.001	0.130774	0.001	-4.91569	2.11524	-4.91569	Protein of Unknown Function (DUF239)		Protein of Unknown Function (DUF239); FUNCTIONS IN: molecular_function unknown; INVOLVED IN: biological_process unknown; LOCATED IN: endomembrane system; CONTAINS InterPro DOMAIN/s: Protein of unknown function DUF239, plant (InterPro:IPR004314); BEST Arabidopsis thaliana protein match is: Protein of Unknown Function (DUF239) (TAIR:AT5G18460.1); Has 744 Blast hits to 694 proteins in 28 species: Ar…
AT2G37870	0.174885	0.143342	0.757712	0.001	-0.28695	2.11524	-7.45027	Bifunctional inhibitor/lipid-transfer protein/seed storage 2S albumin superfamily protein		Bifunctional inhibitor/lipid-transfer protein/seed storage 2S albumin superfamily protein; FUNCTIONS IN: lipid binding; INVOLVED IN: lipid transport; LOCATED IN: endomembrane system; EXPRESSED IN: 11 plant structures; EXPRESSED DURING: LP.06 six leaves visible, LP.04 four leaves visible, 4 anthesis, C globular stage, petal differentiation and expansion stage; CONTAINS InterPro DOMAIN/s: Bifunctio…
AT5G46140	0.0355604	0.174879	0.15407	0.234307	2.29801	2.11524	2.72006	Protein of unknown function (DUF295)		Protein of unknown function (DUF295); CONTAINS InterPro DOMAIN/s: Protein of unknown function DUF295 (InterPro:IPR005174); BEST Arabidopsis thaliana protein match is: Protein of unknown function (DUF295) (TAIR:AT5G46130.1); Has 273 Blast hits to 271 proteins in 11 species: Archae - 0; Bacteria - 0; Metazoa - 0; Fungi - 0; Plants - 273; Viruses - 0; Other Eukaryotes - 0 (source: NCBI BLink).
AT5G18661	0.315124	0.516572	1.36531	1.38423	0.71305	2.11524	2.13509		This gene encodes a small protein and has either evidence of transcription or purifying selection.	unknown protein; Has 30201 Blast hits to 17322 proteins in 780 species: Archae - 12; Bacteria - 1396; Metazoa - 17338; Fungi - 3422; Plants - 5037; Viruses - 0; Other Eukaryotes - 2996 (source: NCBI BLink).
AT1G62320	0.0216903	0.124447	0.0939759	0.0952782	2.52041	2.11524	2.13509	ERD (early-responsive to dehydration stress) family protein		ERD (early-responsive to dehydration stress) family protein; FUNCTIONS IN: molecular_function unknown; INVOLVED IN: biological_process unknown; LOCATED IN: endomembrane system, membrane; EXPRESSED IN: pollen tube; CONTAINS InterPro DOMAIN/s: Protein of unknown function DUF221 (InterPro:IPR003864); BEST Arabidopsis thaliana protein match is: ERD (early-responsive to dehydration stress) family prot…
AT5G54990	0.0735751	0.120609	0.318773	0.001	0.71305	2.11524	-6.20115	RING/U-box superfamily protein		RING/U-box superfamily protein; FUNCTIONS IN: zinc ion binding; CONTAINS InterPro DOMAIN/s: Zinc finger, RING-type (InterPro:IPR001841), Zinc finger, C3HC4 RING-type (InterPro:IPR018957); BEST Arabidopsis thaliana protein match is: RING/U-box superfamily protein (TAIR:AT4G18110.1); Has 1807 Blast hits to 1807 proteins in 277 species: Archae - 0; Bacteria - 0; Metazoa - 736; Fungi - 347; Plants - …
AT5G10130	0.0591554	0.001	0.256298	0.001	-5.88644	2.11524	-5.88644	Pollen Ole e 1 allergen and extensin family protein		Pollen Ole e 1 allergen and extensin family protein; FUNCTIONS IN: molecular_function unknown; INVOLVED IN: biological_process unknown; LOCATED IN: extracellular space, endomembrane system; EXPRESSED IN: root; CONTAINS InterPro DOMAIN/s: Pollen Ole e 1 allergen/extensin (InterPro:IPR006041), Allergen Ole e 1, conserved site (InterPro:IPR006040); BEST Arabidopsis thaliana protein match is: Pollen …
AT1G76430	0.0263709	0.626819	0.114255	0.434393	4.57103	2.11524	4.04198	phosphate transporter 1;9	Encodes Pht1;9, a member of the Pht1 family of phosphate transporters which include: Pht1;1/At5g43350, Pht1;2/At5g43370, Pht1;3/At5g43360, Pht1;4/At2g38940, Pht1;5/At2g32830, Pht1;6/At5g43340, Pht1;7/At3g54700, Pht1;8/At1g20860, Pht1;9/At1g76430 (Plant Journal 2002, 31:341).	phosphate transporter 1;9 (PHT1;9); FUNCTIONS IN: phosphate transmembrane transporter activity, carbohydrate transmembrane transporter activity, sugar:hydrogen symporter activity; INVOLVED IN: transport, transmembrane transport; LOCATED IN: integral to membrane, membrane; CONTAINS InterPro DOMAIN/s: Sugar transporter, conserved site (InterPro:IPR005829), Major facilitator superfamily (InterPro:IP…
AT1G14455	0.0860905	0.705626	0.372997	0.567249	3.03498	2.11524	2.72006			unknown protein; FUNCTIONS IN: molecular_function unknown; INVOLVED IN: biological_process unknown; LOCATED IN: endomembrane system; Has 30201 Blast hits to 17322 proteins in 780 species: Archae - 12; Bacteria - 1396; Metazoa - 17338; Fungi - 3422; Plants - 5037; Viruses - 0; Other Eukaryotes - 2996 (source: NCBI BLink).
AT3G27025	0.092444	0.0378851	0.400525	0.152278	-1.28695	2.11524	0.720056			unknown protein; Has 25 Blast hits to 25 proteins in 6 species: Archae - 0; Bacteria - 0; Metazoa - 1; Fungi - 0; Plants - 24; Viruses - 0; Other Eukaryotes - 0 (source: NCBI BLink).
AT1G78480	0.0822737	0.134868	0.35646	0.001	0.71305	2.11524	-6.36236	Prenyltransferase family protein		Prenyltransferase family protein; FUNCTIONS IN: catalytic activity; LOCATED IN: endomembrane system; EXPRESSED IN: 22 plant structures; EXPRESSED DURING: 13 growth stages; CONTAINS InterPro DOMAIN/s: Terpenoid cylases/protein prenyltransferase alpha-alpha toroid (InterPro:IPR008930), Prenyltransferase/squalene oxidase (InterPro:IPR001330); BEST Arabidopsis thaliana protein match is: lupeol syntha…
AT2G24610	0.0208944	0.0856285	0.0905273	0.114727	2.03498	2.11524	2.45702	cyclic nucleotide-gated channel 14	member of Cyclic nucleotide gated channel family	cyclic nucleotide-gated channel 14 (CNGC14); FUNCTIONS IN: ion channel activity, cyclic nucleotide binding, calmodulin binding; INVOLVED IN: potassium ion transport, ion transport, transmembrane transport; LOCATED IN: membrane; EXPRESSED IN: 9 plant structures; EXPRESSED DURING: 6 growth stages; CONTAINS InterPro DOMAIN/s: Cyclic nucleotide-binding (InterPro:IPR000595), Potassium channel, voltage…
AT5G28650	0.0755726	0.495535	0.327427	0.414956	2.71305	2.11524	2.45702	WRKY DNA-binding protein 74	member of WRKY Transcription Factor; Group II-d	WRKY DNA-binding protein 74 (WRKY74); FUNCTIONS IN: calmodulin binding, sequence-specific DNA binding transcription factor activity; INVOLVED IN: regulation of transcription, DNA-dependent, regulation of transcription; LOCATED IN: nucleus; EXPRESSED IN: 10 plant structures; EXPRESSED DURING: 4 anthesis, F mature embryo stage, petal differentiation and expansion stage, E expanded cotyledon stage, …
AT5G12180	0.025408	0.124952	0.110083	0.111609	2.29801	2.11524	2.13509	calcium-dependent protein kinase 17	member of Calcium Dependent Protein Kinase	calcium-dependent protein kinase 17 (CPK17); FUNCTIONS IN: in 6 functions; INVOLVED IN: regulation of pollen tube growth, protein amino acid phosphorylation, N-terminal protein myristoylation; LOCATED IN: plasma membrane, cytoplasm; EXPRESSED IN: 9 plant structures; EXPRESSED DURING: L mature pollen stage, M germinated pollen stage, 4 anthesis, C globular stage, petal differentiation and expansio…
AT3G49055	0.0694451	0.796873	0.300879	0.724491	3.52041	2.11524	3.38302			unknown protein; EXPRESSED IN: cotyledon; BEST Arabidopsis thaliana protein match is: unknown protein (TAIR:AT1G24560.1); Has 52205 Blast hits to 29376 proteins in 1994 species: Archae - 873; Bacteria - 6150; Metazoa - 27099; Fungi - 3784; Plants - 3062; Viruses - 130; Other Eukaryotes - 11107 (source: NCBI BLink).
AT5G09978	0.0893131	0.292816	0.38696	0.588483	1.71305	2.11524	2.72006	elicitor peptide 7 precursor		elicitor peptide 7 precursor (PEP7); Has 8 Blast hits to 8 proteins in 4 species: Archae - 0; Bacteria - 0; Metazoa - 0; Fungi - 0; Plants - 8; Viruses - 0; Other Eukaryotes - 0 (source: NCBI BLink).
AT2G22460	0.048835	0.160107	0.211583	0.001	1.71305	2.11524	-5.60984	Protein of unknown function, DUF617		Protein of unknown function, DUF617; CONTAINS InterPro DOMAIN/s: Protein of unknown function DUF617, plant (InterPro:IPR006460); BEST Arabidopsis thaliana protein match is: Protein of unknown function, DUF617 (TAIR:AT5G65340.1); Has 35333 Blast hits to 34131 proteins in 2444 species: Archae - 798; Bacteria - 22429; Metazoa - 974; Fungi - 991; Plants - 531; Viruses - 0; Other Eukaryotes - 9610 (so…
AT5G15845	0.0222886	0.0730737	0.0965678	0.0734295	1.71305	2.11524	1.72006	other RNA	Potential natural antisense gene, locus overlaps with AT5G15850
AT2G17850	0.198042	0.0811609	0.858041	0.217483	-1.28695	2.11524	0.135094	Rhodanese/Cell cycle control phosphatase superfamily protein		Rhodanese/Cell cycle control phosphatase superfamily protein; FUNCTIONS IN: molecular_function unknown; INVOLVED IN: aging; LOCATED IN: endomembrane system; EXPRESSED IN: 9 plant structures; EXPRESSED DURING: 9 growth stages; CONTAINS InterPro DOMAIN/s: Rhodanese-like (InterPro:IPR001763); BEST Arabidopsis thaliana protein match is: sulfurtransferase 18 (TAIR:AT5G66170.3); Has 3123 Blast hits to …
AT2G27505	0.0465224	0.190657	0.201564	0.153268	2.03498	2.11524	1.72006	FBD-like domain family protein		FBD-like domain family protein; CONTAINS InterPro DOMAIN/s: FBD (InterPro:IPR013596), FBD-like (InterPro:IPR006566); BEST Arabidopsis thaliana protein match is: F-box/RNI-like/FBD-like domains-containing protein (TAIR:AT2G26030.3); Has 608 Blast hits to 496 proteins in 11 species: Archae - 0; Bacteria - 0; Metazoa - 0; Fungi - 0; Plants - 608; Viruses - 0; Other Eukaryotes - 0 (source: NCBI BLink…
AT5G19880	0.040148	0.921385	0.173946	1.27858	4.52041	2.11524	4.99307	Peroxidase superfamily protein		Peroxidase superfamily protein; FUNCTIONS IN: peroxidase activity, heme binding; INVOLVED IN: response to ethylene stimulus, oxidation reduction, response to oxidative stress, response to virus, N-terminal protein myristoylation; LOCATED IN: endomembrane system; EXPRESSED IN: 6 plant structures; EXPRESSED DURING: 4 anthesis, C globular stage; CONTAINS InterPro DOMAIN/s: Haem peroxidase (InterPro:…
AT1G52790	0.0537027	0.13205	0.232673	0.294872	1.29801	2.11524	2.45702	2-oxoglutarate (2OG) and Fe(II)-dependent oxygenase superfamily protein	encodes a putative oxidoreductase, 2OG-Fe(II) oxygenase family protein, similar to GS-AOP loci (GI:16118889, GI:16118887, GI:16118891, GI:16118893); contains PF03171 2OG-Fe(II) oxygenase superfamily domain	2-oxoglutarate (2OG) and Fe(II)-dependent oxygenase superfamily protein; FUNCTIONS IN: oxidoreductase activity; LOCATED IN: cellular_component unknown; EXPRESSED IN: root, synergid; CONTAINS InterPro DOMAIN/s: Oxoglutarate/iron-dependent oxygenase (InterPro:IPR005123); BEST Arabidopsis thaliana protein match is: 2-oxoglutarate (2OG) and Fe(II)-dependent oxygenase superfamily protein (TAIR:AT1G528…
AT5G47350	0.0435314	0.142719	0.188605	0.0956093	1.71305	2.11524	1.13509	alpha/beta-Hydrolases superfamily protein		alpha/beta-Hydrolases superfamily protein; FUNCTIONS IN: palmitoyl-(protein) hydrolase activity; INVOLVED IN: protein modification process; LOCATED IN: endomembrane system; EXPRESSED IN: 11 plant structures; EXPRESSED DURING: 6 growth stages; CONTAINS InterPro DOMAIN/s: Palmitoyl protein thioesterase (InterPro:IPR002472); BEST Arabidopsis thaliana protein match is: alpha/beta-Hydrolases superfami…
AT3G26480	0.0436642	0.0178943	0.18918	0.0239752	-1.28695	2.11524	-0.864906	Transducin family protein / WD-40 repeat family protein		Transducin family protein / WD-40 repeat family protein; CONTAINS InterPro DOMAIN/s: WD40 repeat 2 (InterPro:IPR019782), WD40 repeat-like-containing domain (InterPro:IPR011046), WD40 repeat, conserved site (InterPro:IPR019775), WD40-repeat-containing domain (InterPro:IPR017986), WD40/YVTN repeat-like-containing domain (InterPro:IPR015943), WD40 repeat (InterPro:IPR001680), WD40 repeat, subgroup (…
AT1G51055	0.103096	0.0845009	0.446676	0.001	-0.28695	2.11524	-6.68784	FBD-like domain family protein		FBD-like domain family protein; CONTAINS InterPro DOMAIN/s: FBD (InterPro:IPR013596), FBD-like (InterPro:IPR006566); BEST Arabidopsis thaliana protein match is: F-box/RNI-like/FBD-like domains-containing protein (TAIR:AT1G50980.1); Has 362 Blast hits to 359 proteins in 7 species: Archae - 0; Bacteria - 0; Metazoa - 0; Fungi - 0; Plants - 362; Viruses - 0; Other Eukaryotes - 0 (source: NCBI BLink).
AT4G14165	0.0620876	0.407112	0.269002	0.340912	2.71305	2.11524	2.45702	F-box family protein-related		F-box family protein-related; BEST Arabidopsis thaliana protein match is: F-box family protein with a domain of unknown function (DUF295) (TAIR:AT4G22170.1); Has 30201 Blast hits to 17322 proteins in 780 species: Archae - 12; Bacteria - 1396; Metazoa - 17338; Fungi - 3422; Plants - 5037; Viruses - 0; Other Eukaryotes - 2996 (source: NCBI BLink).
AT3G49580	0.102673	0.001	0.444845	0.225505	-6.68192	2.11524	1.13509	response to low sulfur 1		RESPONSE TO LOW SULFUR 1 (LSU1); BEST Arabidopsis thaliana protein match is: response to low sulfur 3 (TAIR:AT3G49570.1); Has 73 Blast hits to 73 proteins in 16 species: Archae - 0; Bacteria - 0; Metazoa - 0; Fungi - 0; Plants - 70; Viruses - 0; Other Eukaryotes - 3 (source: NCBI BLink).
AT5G03210	5.52556	62.6374	23.6155	143.472	3.50283	2.09554	4.6985		Encodes a small polypeptide contributing to resistance to potyvirus.	unknown protein; FUNCTIONS IN: molecular_function unknown; INVOLVED IN: biological_process unknown; LOCATED IN: endomembrane system; EXPRESSED IN: 11 plant structures; EXPRESSED DURING: 7 growth stages; Has 6 Blast hits to 6 proteins in 2 species: Archae - 0; Bacteria - 0; Metazoa - 0; Fungi - 0; Plants - 6; Viruses - 0; Other Eukaryotes - 0 (source: NCBI BLink).
AT1G71520	1.72181	22.4389	7.23614	15.5048	3.704	2.0713	3.17072	Integrase-type DNA-binding superfamily protein	encodes a member of the DREB subfamily A-5 of ERF/AP2 transcription factor family. The protein contains one AP2 domain. There are 16 members in this subfamily including RAP2.1, RAP2.9 and RAP2.10.	Integrase-type DNA-binding superfamily protein; CONTAINS InterPro DOMAIN/s: DNA-binding, integrase-type (InterPro:IPR016177), Pathogenesis-related transcriptional factor/ERF, DNA-binding (InterPro:IPR001471); BEST Arabidopsis thaliana protein match is: Integrase-type DNA-binding superfamily protein (TAIR:AT1G22810.1); Has 4894 Blast hits to 4892 proteins in 218 species: Archae - 0; Bacteria - 0; …
AT1G07135	19.5764	124.998	81.9701	180.704	2.67471	2.06598	3.20644	glycine-rich protein		glycine-rich protein; Has 22251 Blast hits to 8348 proteins in 789 species: Archae - 21; Bacteria - 7328; Metazoa - 6126; Fungi - 1280; Plants - 3980; Viruses - 524; Other Eukaryotes - 2992 (source: NCBI BLink).
AT1G07160	0.549092	36.3981	2.28979	33.8053	6.05067	2.0601	5.94406	Protein phosphatase 2C family protein		Protein phosphatase 2C family protein; FUNCTIONS IN: protein serine/threonine phosphatase activity, catalytic activity; INVOLVED IN: protein amino acid dephosphorylation; LOCATED IN: chloroplast, protein serine/threonine phosphatase complex; EXPRESSED IN: sperm cell; CONTAINS InterPro DOMAIN/s: Protein phosphatase 2C, manganese/magnesium aspartate binding site (InterPro:IPR000222), Protein phosph…
AT1G23720	0.0868064	0.0426896	0.361055	0.0571966	-1.02392	2.05635	-0.601872	Proline-rich extensin-like family protein		Proline-rich extensin-like family protein; FUNCTIONS IN: structural constituent of cell wall; INVOLVED IN: plant-type cell wall organization; EXPRESSED IN: hypocotyl, root, carpel; EXPRESSED DURING: petal differentiation and expansion stage; CONTAINS InterPro DOMAIN/s: Extensin-like repeat (InterPro:IPR006706); BEST Arabidopsis thaliana protein match is: Proline-rich extensin-like family protein …
AT5G54060	0.168024	0.0826307	0.698863	0.0369035	-1.02392	2.05635	-2.18683	UDP-glucose:flavonoid 3-o-glucosyltransferase	Encodes a anthocyanin 3-O-glucoside: 2"-O-xylosyl-transferase involved in anthocyanin modification that converts cyanidin 3-O-glucoside to cyanidin 3-O-xylosyl(1->2)glucoside. Its preferred sugar donor is UDP-xylose.	UDP-glucose:flavonoid 3-o-glucosyltransferase (UF3GT); FUNCTIONS IN: transferase activity, transferring glycosyl groups; INVOLVED IN: N-terminal protein myristoylation, response to sucrose stimulus; LOCATED IN: cellular_component unknown; EXPRESSED IN: 14 plant structures; EXPRESSED DURING: LP.04 four leaves visible, 4 anthesis, C globular stage, E expanded cotyledon stage, D bilateral stage; CON…
AT4G22860	0.113256	0.0556973	0.471069	0.001	-1.02392	2.05635	-6.82345	Cell cycle regulated microtubule associated protein		Cell cycle regulated microtubule associated protein; CONTAINS InterPro DOMAIN/s: Cell cycle regulated microtubule associated protein (InterPro:IPR022021); BEST Arabidopsis thaliana protein match is: Cell cycle regulated microtubule associated protein (TAIR:AT4G11990.1); Has 112 Blast hits to 104 proteins in 26 species: Archae - 0; Bacteria - 0; Metazoa - 14; Fungi - 3; Plants - 89; Viruses - 0; O…
AT2G24680	0.122132	0.325336	0.502694	0.234712	1.41349	2.04124	0.942449	transcriptional factor B3 family protein		transcriptional factor B3 family protein; FUNCTIONS IN: DNA binding, sequence-specific DNA binding transcription factor activity; INVOLVED IN: regulation of transcription, DNA-dependent; LOCATED IN: cellular_component unknown; CONTAINS InterPro DOMAIN/s: Transcriptional factor B3 (InterPro:IPR003340); BEST Arabidopsis thaliana protein match is: DNA binding;DNA binding;sequence-specific DNA bindin…
AT1G72520	4.56246	19.1432	18.5685	10.8346	2.06895	2.02497	1.24776	PLAT/LH2 domain-containing lipoxygenase family protein		PLAT/LH2 domain-containing lipoxygenase family protein; FUNCTIONS IN: oxidoreductase activity, acting on single donors with incorporation of molecular oxygen, incorporation of two atoms of oxygen, lipoxygenase activity, iron ion binding, metal ion binding; INVOLVED IN: growth, jasmonic acid biosynthetic process, response to wounding, defense response; LOCATED IN: chloroplast; EXPRESSED IN: 17 pla…
AT4G01950	4.49517	8.02028	18.1933	10.3545	0.835278	2.01696	1.20381	glycerol-3-phosphate acyltransferase 3	putative sn-glycerol-3-phosphate 2-O-acyltransferase	glycerol-3-phosphate acyltransferase 3 (GPAT3); FUNCTIONS IN: acyltransferase activity; INVOLVED IN: metabolic process; EXPRESSED IN: 14 plant structures; EXPRESSED DURING: 9 growth stages; CONTAINS InterPro DOMAIN/s: Phospholipid/glycerol acyltransferase (InterPro:IPR002123); BEST Arabidopsis thaliana protein match is: glycerol-3-phosphate acyltransferase 2 (TAIR:AT1G02390.1); Has 384 Blast hits…
AT1G10155	0.270836	1.18393	1.0952	1.58625	2.12809	2.0157	2.55013	phloem protein 2-A10		phloem protein 2-A10 (PP2-A10); BEST Arabidopsis thaliana protein match is: phloem protein 2-A9 (TAIR:AT1G31200.1); Has 113 Blast hits to 113 proteins in 20 species: Archae - 0; Bacteria - 0; Metazoa - 0; Fungi - 0; Plants - 113; Viruses - 0; Other Eukaryotes - 0 (source: NCBI BLink).
AT5G51850	0.0736833	0.120787	0.297959	0.0269721	0.71305	2.0157	-1.44987			unknown protein; BEST Arabidopsis thaliana protein match is: unknown protein (TAIR:AT5G62170.1); Has 384 Blast hits to 375 proteins in 79 species: Archae - 0; Bacteria - 14; Metazoa - 135; Fungi - 31; Plants - 92; Viruses - 0; Other Eukaryotes - 112 (source: NCBI BLink).
AT5G49370	0.267939	0.001	1.08349	0.001	-8.06576	2.0157	-8.06576	Pleckstrin homology (PH) domain superfamily protein		Pleckstrin homology (PH) domain superfamily protein; BEST Arabidopsis thaliana protein match is: binding (TAIR:AT3G06670.2); Has 30201 Blast hits to 17322 proteins in 780 species: Archae - 12; Bacteria - 1396; Metazoa - 17338; Fungi - 3422; Plants - 5037; Viruses - 0; Other Eukaryotes - 2996 (source: NCBI BLink).
AT1G45240	2.08769	0.001	8.44217	2.29263	-11.0277	2.0157	0.135094	pre-tRNA		tRNA-Pro (anticodon: TGG)
AT4G13395	6.92313	123.683	27.86	163.91	4.15908	2.0087	4.56533	ROTUNDIFOLIA like 12		ROTUNDIFOLIA like 12 (RTFL12); CONTAINS InterPro DOMAIN/s: DVL (InterPro:IPR012552); BEST Arabidopsis thaliana protein match is: ROTUNDIFOLIA like 10 (TAIR:AT3G14362.1); Has 139 Blast hits to 139 proteins in 12 species: Archae - 0; Bacteria - 0; Metazoa - 0; Fungi - 0; Plants - 139; Viruses - 0; Other Eukaryotes - 0 (source: NCBI BLink).
AT1G76960	3.87407	2.43441	15.554	8.0833	-0.670279	2.00536	1.06109			unknown protein; FUNCTIONS IN: molecular_function unknown; INVOLVED IN: biological_process unknown; LOCATED IN: endomembrane system; EXPRESSED IN: 9 plant structures; EXPRESSED DURING: 8 growth stages; Has 8 Blast hits to 8 proteins in 2 species: Archae - 0; Bacteria - 0; Metazoa - 0; Fungi - 0; Plants - 8; Viruses - 0; Other Eukaryotes - 0 (source: NCBI BLink).
AT3G25780	9.30444	51.5484	37.3376	65.8966	2.46994	2.00464	2.82421	allene oxide cyclase 3	Encodes allene oxide cyclase, one of the enzymes involved in jasmonic acid biosynthesis. One of four genes in Arabidopsis that encode this enzyme. mRNA expression is upregulated in senescing leaves. Note: Nomenclature for Arabidopsis allene oxide cyclase 3 (AOC3, AT3G25780) gene is based on Stenzel et al. 2003 Plant Molecular Biology 51:895-911. AOC3 (AT3G25780) is also referred to as AOC2 in He …	allene oxide cyclase 3 (AOC3); FUNCTIONS IN: allene-oxide cyclase activity; INVOLVED IN: response to salt stress, response to fungus, jasmonic acid biosynthetic process; LOCATED IN: plasma membrane, membrane; EXPRESSED IN: 20 plant structures; EXPRESSED DURING: 14 growth stages; CONTAINS InterPro DOMAIN/s: Allene oxide cyclase (InterPro:IPR009410); BEST Arabidopsis thaliana protein match is: alle…
AT2G22760	0.53434	2.32457	2.13701	3.11452	2.12113	1.99976	2.54318	basic helix-loop-helix (bHLH) DNA-binding superfamily protein		basic helix-loop-helix (bHLH) DNA-binding superfamily protein; FUNCTIONS IN: DNA binding, sequence-specific DNA binding transcription factor activity; INVOLVED IN: regulation of transcription; LOCATED IN: nucleus; EXPRESSED IN: root, cultured cell; CONTAINS InterPro DOMAIN/s: Helix-loop-helix DNA-binding domain (InterPro:IPR001092), Helix-loop-helix DNA-binding (InterPro:IPR011598); BEST Arabidop…
AT1G17420	8.18416	21.9434	32.6251	24.339	1.42288	1.99507	1.57236	lipoxygenase 3	LOX3 encode a Lipoxygenase. Lipoxygenases (LOXs) catalyze the oxygenation of fatty acids (FAs).	lipoxygenase 3 (LOX3); FUNCTIONS IN: oxidoreductase activity, acting on single donors with incorporation of molecular oxygen, incorporation of two atoms of oxygen, lipoxygenase activity, iron ion binding, metal ion binding; INVOLVED IN: growth, response to fungus, jasmonic acid biosynthetic process, response to wounding, defense response; LOCATED IN: chloroplast; EXPRESSED IN: 22 plant structures…
AT1G29540	0.340848	0.111748	1.35862	0.0748614	-1.60888	1.99494	-2.18683			unknown protein; BEST Arabidopsis thaliana protein match is: unknown protein (TAIR:AT2G34330.1); Has 10 Blast hits to 10 proteins in 2 species: Archae - 0; Bacteria - 0; Metazoa - 0; Fungi - 0; Plants - 10; Viruses - 0; Other Eukaryotes - 0 (source: NCBI BLink).
AT3G06890	1.30231	8.31461	5.16726	7.22602	2.67458	1.98833	2.47213			unknown protein; Has 91 Blast hits to 91 proteins in 12 species: Archae - 0; Bacteria - 0; Metazoa - 0; Fungi - 0; Plants - 91; Viruses - 0; Other Eukaryotes - 0 (source: NCBI BLink).
AT5G62210	0.399468	0.001	1.58239	0.0626687	-8.64194	1.98596	-2.67226	Embryo-specific protein 3, (ATS3)		Embryo-specific protein 3, (ATS3); CONTAINS InterPro DOMAIN/s: Lipase/lipooxygenase, PLAT/LH2 (InterPro:IPR008976), Embryo-specific 3 (InterPro:IPR010417); BEST Arabidopsis thaliana protein match is: seed gene 3 (TAIR:AT5G07190.1); Has 13635 Blast hits to 5538 proteins in 466 species: Archae - 12; Bacteria - 1109; Metazoa - 3835; Fungi - 1100; Plants - 4139; Viruses - 1069; Other Eukaryotes - 237…
AT2G32210	6.70354	96.8572	26.5118	105.988	3.85286	1.98364	3.98283			unknown protein; BEST Arabidopsis thaliana protein match is: unknown protein (TAIR:AT2G32190.1); Has 214 Blast hits to 214 proteins in 21 species: Archae - 0; Bacteria - 0; Metazoa - 1; Fungi - 10; Plants - 203; Viruses - 0; Other Eukaryotes - 0 (source: NCBI BLink).
AT2G26150	1.81616	6.88836	7.12814	14.4304	1.92327	1.97263	2.99015	heat shock transcription factor A2	member of Heat Stress Transcription Factor (Hsf) family. Involved in response to misfolded protein accumulation in the cytosol. Regulated by alternative splicing and non-sense-mediated decay.	heat shock transcription factor A2 (HSFA2); FUNCTIONS IN: DNA binding, transcription activator activity, sequence-specific DNA binding transcription factor activity; INVOLVED IN: in 7 processes; LOCATED IN: nucleus; EXPRESSED IN: 8 plant structures; EXPRESSED DURING: 4 anthesis, C globular stage, petal differentiation and expansion stage; CONTAINS InterPro DOMAIN/s: Winged helix-turn-helix transc…
AT4G11210	0.180557	0.369977	0.704057	0.594845	1.03498	1.96324	1.72006	Disease resistance-responsive (dirigent-like protein) family protein		Disease resistance-responsive (dirigent-like protein) family protein; FUNCTIONS IN: molecular_function unknown; INVOLVED IN: lignan biosynthetic process, defense response; LOCATED IN: endomembrane system; EXPRESSED IN: leaf lamina base, petal, hypocotyl, cauline leaf, root; EXPRESSED DURING: 4 anthesis; CONTAINS InterPro DOMAIN/s: Plant disease resistance response protein (InterPro:IPR004265); BE…
AT4G31370	0.0971962	0.318661	0.379003	0.373581	1.71305	1.96324	1.94245	FASCICLIN-like arabinogalactan protein 5 precursor	fasciclin-like arabinogalactan-protein, putative (FLA5)	FASCICLIN-like arabinogalactan protein 5 precursor (FLA5); FUNCTIONS IN: molecular_function unknown; INVOLVED IN: N-terminal protein myristoylation; LOCATED IN: anchored to membrane; CONTAINS InterPro DOMAIN/s: FAS1 domain (InterPro:IPR000782); BEST Arabidopsis thaliana protein match is: FASCICLIN-like arabinogalactan protein 3 precursor (TAIR:AT2G24450.1); Has 2362 Blast hits to 1863 proteins in…
AT5G58310	0.0998101	1.0635	0.389195	1.4249	3.41349	1.96324	3.83553	methyl esterase 18	Encodes a protein shown to have methyl IAA esterase activity in vitro. This protein does not act on methyl JA, MeSA, MeGA4, or MEGA9 in vitro.	methyl esterase 18 (MES18); CONTAINS InterPro DOMAIN/s: Alpha/beta hydrolase fold-1 (InterPro:IPR000073); BEST Arabidopsis thaliana protein match is: methyl esterase 16 (TAIR:AT4G16690.1); Has 1807 Blast hits to 1807 proteins in 277 species: Archae - 0; Bacteria - 0; Metazoa - 736; Fungi - 347; Plants - 385; Viruses - 0; Other Eukaryotes - 339 (source: NCBI BLink).
AT3G23470	0.068309	0.001	0.266361	0.001	-6.094	1.96324	-6.094	Cyclopropane-fatty-acyl-phospholipid synthase		Cyclopropane-fatty-acyl-phospholipid synthase; FUNCTIONS IN: cyclopropane-fatty-acyl-phospholipid synthase activity; INVOLVED IN: lipid biosynthetic process; LOCATED IN: endomembrane system; CONTAINS InterPro DOMAIN/s: Cyclopropane-fatty-acyl-phospholipid/mycolic acid synthase (InterPro:IPR003333); BEST Arabidopsis thaliana protein match is: Cyclopropane-fatty-acyl-phospholipid synthase (TAIR:AT3…
AT2G47360	0.0934789	0.0383092	0.364507	0.001	-1.28695	1.96324	-6.54657			unknown protein; BEST Arabidopsis thaliana protein match is: unknown protein (TAIR:AT1G02570.1); Has 58 Blast hits to 55 proteins in 6 species: Archae - 0; Bacteria - 0; Metazoa - 0; Fungi - 0; Plants - 58; Viruses - 0; Other Eukaryotes - 0 (source: NCBI BLink).
AT5G45580	0.119297	0.001	0.465181	0.196511	-6.89841	1.96324	0.720056	Homeodomain-like superfamily protein		Homeodomain-like superfamily protein; CONTAINS InterPro DOMAIN/s: Myb, DNA-binding (InterPro:IPR014778), Homeodomain-like (InterPro:IPR009057), Myb-like DNA-binding domain, SHAQKYF class (InterPro:IPR006447), HTH transcriptional regulator, Myb-type, DNA-binding (InterPro:IPR017930), Homeodomain-related (InterPro:IPR012287); BEST Arabidopsis thaliana protein match is: Homeodomain-like superfamily …
AT5G37840	0.110851	4.63372	0.432248	3.83458	5.38548	1.96324	5.11237			BEST Arabidopsis thaliana protein match is: plastid movement impaired 2 (TAIR:AT1G66480.1); Has 1807 Blast hits to 1807 proteins in 277 species: Archae - 0; Bacteria - 0; Metazoa - 736; Fungi - 347; Plants - 385; Viruses - 0; Other Eukaryotes - 339 (source: NCBI BLink).
AT1G70460	0.0366798	0.240512	0.143028	0.0402805	2.71305	1.96324	0.135094	root hair specific 10	Encodes a member of the proline-rich extensin-like receptor kinase (PERK) family. This family consists of 15 predicted receptor kinases (PMID: 15653807).	root hair specific 10 (RHS10); FUNCTIONS IN: protein serine/threonine kinase activity, protein kinase activity, ATP binding; INVOLVED IN: protein amino acid phosphorylation; LOCATED IN: membrane; EXPRESSED IN: root hair, root; CONTAINS InterPro DOMAIN/s: Protein kinase, ATP binding site (InterPro:IPR017441), Protein kinase, catalytic domain (InterPro:IPR000719), Serine-threonine/tyrosine-protein …
AT2G15020	0.835513	0.256805	3.23534	1.63435	-1.70199	1.95318	0.967984			unknown protein; BEST Arabidopsis thaliana protein match is: unknown protein (TAIR:AT5G64190.1); Has 72 Blast hits to 72 proteins in 10 species: Archae - 0; Bacteria - 0; Metazoa - 0; Fungi - 0; Plants - 72; Viruses - 0; Other Eukaryotes - 0 (source: NCBI BLink).
AT4G37810	0.42606	0.209528	1.62444	0.187154	-1.02392	1.93081	-1.18683			unknown protein; FUNCTIONS IN: molecular_function unknown; INVOLVED IN: biological_process unknown; LOCATED IN: endomembrane system; BEST Arabidopsis thaliana protein match is: unknown protein (TAIR:AT5G10310.1); Has 149 Blast hits to 149 proteins in 15 species: Archae - 0; Bacteria - 0; Metazoa - 0; Fungi - 0; Plants - 149; Viruses - 0; Other Eukaryotes - 0 (source: NCBI BLink).
AT4G36610	0.218036	0.0714838	0.831306	0.191551	-1.60888	1.93081	-0.186834	alpha/beta-Hydrolases superfamily protein		alpha/beta-Hydrolases superfamily protein; FUNCTIONS IN: hydrolase activity; INVOLVED IN: biological_process unknown; LOCATED IN: endomembrane system; EXPRESSED IN: 18 plant structures; EXPRESSED DURING: 8 growth stages; CONTAINS InterPro DOMAIN/s: Alpha/beta hydrolase fold-1 (InterPro:IPR000073); BEST Arabidopsis thaliana protein match is: alpha/beta-Hydrolases superfamily protein (TAIR:AT2G1836…
AT5G51950	0.0757249	0.001	0.284342	0.0277195	-6.2427	1.90879	-1.44987	Glucose-methanol-choline (GMC) oxidoreductase family protein		Glucose-methanol-choline (GMC) oxidoreductase family protein; FUNCTIONS IN: aldehyde-lyase activity, oxidoreductase activity, acting on CH-OH group of donors, FAD binding; INVOLVED IN: response to salt stress; LOCATED IN: endomembrane system; EXPRESSED IN: 11 plant structures; EXPRESSED DURING: 4 anthesis, C globular stage, F mature embryo stage, petal differentiation and expansion stage, E expan…
AT2G06560	0.0287903	0.00786582	0.108106	0.001	-1.87191	1.90879	-4.84751	transposable element gene		non-LTR retrotransposon family (LINE), has a 2.8e-38 P-value blast match to GB:NP_038607 L1 repeat, Tf subfamily, member 9 (LINE-element) (Mus musculus)
AT4G24380	2.95061	10.8144	10.9989	13.389	1.87387	1.89828	2.18196			INVOLVED IN: 10-formyltetrahydrofolate biosynthetic process, folic acid and derivative biosynthetic process; EXPRESSED IN: 24 plant structures; EXPRESSED DURING: 15 growth stages; CONTAINS InterPro DOMAIN/s: Serine hydrolase (InterPro:IPR005645); BEST Arabidopsis thaliana protein match is: alpha/beta-Hydrolases superfamily protein (TAIR:AT5G65400.1); Has 30201 Blast hits to 17322 proteins in 780 …
AT1G02400	2.84388	34.78	10.5705	30.121	3.61233	1.89411	3.40484	gibberellin 2-oxidase 6	Encodes a gibberellin 2-oxidase that acts on C19 gibberellins but not C20 gibberellins.	gibberellin 2-oxidase 6 (GA2OX6); CONTAINS InterPro DOMAIN/s: Oxoglutarate/iron-dependent oxygenase (InterPro:IPR005123); BEST Arabidopsis thaliana protein match is: gibberellin 2-oxidase 4 (TAIR:AT1G47990.1); Has 8143 Blast hits to 8109 proteins in 973 species: Archae - 0; Bacteria - 1087; Metazoa - 68; Fungi - 840; Plants - 4773; Viruses - 0; Other Eukaryotes - 1375 (source: NCBI BLink).
AT4G36570	1.00209	0.308006	3.69043	0.275116	-1.70199	1.88077	-1.86491	RAD-like 3		RAD-like 3 (RL3); CONTAINS InterPro DOMAIN/s: Molecular chaperone, heat shock protein, Hsp40, DnaJ (InterPro:IPR015609), SANT, DNA-binding (InterPro:IPR001005), Myb, DNA-binding (InterPro:IPR014778), Homeodomain-like (InterPro:IPR009057), SANT, eukarya (InterPro:IPR017884); BEST Arabidopsis thaliana protein match is: RAD-like 6 (TAIR:AT1G75250.1); Has 67 Blast hits to 67 proteins in 12 species: A…
AT1G29290	0.990537	32.678	3.64788	36.531	5.04397	1.88077	5.20477			unknown protein; FUNCTIONS IN: molecular_function unknown; INVOLVED IN: biological_process unknown; LOCATED IN: endomembrane system; Has 18 Blast hits to 18 proteins in 5 species: Archae - 0; Bacteria - 0; Metazoa - 0; Fungi - 0; Plants - 18; Viruses - 0; Other Eukaryotes - 0 (source: NCBI BLink).
AT5G10695	13.3165	127.05	48.9789	173.276	3.2541	1.87894	3.70178			unknown protein; BEST Arabidopsis thaliana protein match is: unknown protein (TAIR:AT5G57123.1); Has 30201 Blast hits to 17322 proteins in 780 species: Archae - 12; Bacteria - 1396; Metazoa - 17338; Fungi - 3422; Plants - 5037; Viruses - 0; Other Eukaryotes - 2996 (source: NCBI BLink).
AT2G37430	1.78945	32.7404	6.55255	42.7887	4.19348	1.87254	4.57964	C2H2 and C2HC zinc fingers superfamily protein		C2H2 and C2HC zinc fingers superfamily protein; FUNCTIONS IN: sequence-specific DNA binding transcription factor activity, zinc ion binding, nucleic acid binding; INVOLVED IN: response to chitin, regulation of transcription; LOCATED IN: intracellular; EXPRESSED IN: cotyledon, root, petiole; CONTAINS InterPro DOMAIN/s: Zinc finger, C2H2-like (InterPro:IPR015880), Zinc finger, C2H2-type (InterPro:I…
AT1G13650	2.83531	0.138741	10.1575	0.41825	-4.35304	1.84096	-2.76107			BEST Arabidopsis thaliana protein match is: 18S pre-ribosomal assembly protein gar2-related (TAIR:AT2G03810.4); Has 3688 Blast hits to 1629 proteins in 255 species: Archae - 22; Bacteria - 222; Metazoa - 684; Fungi - 292; Plants - 62; Viruses - 14; Other Eukaryotes - 2392 (source: NCBI BLink).
AT1G61340	4.88472	35.6367	17.3919	46.9503	2.86702	1.83207	3.26478	F-box family protein	Encodes a F-box protein induced by various biotic or abiotic stress.	F-box family protein; CONTAINS InterPro DOMAIN/s: F-box domain, cyclin-like (InterPro:IPR001810); BEST Arabidopsis thaliana protein match is: F-box family protein (TAIR:AT4G05010.1); Has 91 Blast hits to 91 proteins in 14 species: Archae - 0; Bacteria - 0; Metazoa - 0; Fungi - 0; Plants - 91; Viruses - 0; Other Eukaryotes - 0 (source: NCBI BLink).
AT1G65870	0.966932	4.32289	3.42765	7.72255	2.16051	1.82573	2.99759	Disease resistance-responsive (dirigent-like protein) family protein		Disease resistance-responsive (dirigent-like protein) family protein; FUNCTIONS IN: molecular_function unknown; INVOLVED IN: lignan biosynthetic process, defense response; LOCATED IN: cell wall; EXPRESSED IN: 13 plant structures; EXPRESSED DURING: 9 growth stages; CONTAINS InterPro DOMAIN/s: Plant disease resistance response protein (InterPro:IPR004265); BEST Arabidopsis thaliana protein match is…
AT5G36925	11.4071	294.928	40.414	342.824	4.69236	1.82492	4.90946			unknown protein; BEST Arabidopsis thaliana protein match is: unknown protein (TAIR:AT5G36920.1); Has 9 Blast hits to 9 proteins in 2 species: Archae - 0; Bacteria - 0; Metazoa - 0; Fungi - 0; Plants - 9; Viruses - 0; Other Eukaryotes - 0 (source: NCBI BLink).
AT1G65390	2.30408	61.751	8.14462	48.3561	4.7442	1.82166	4.39143	phloem protein 2 A5		phloem protein 2 A5 (PP2-A5); FUNCTIONS IN: carbohydrate binding; INVOLVED IN: signal transduction, defense response, innate immune response; LOCATED IN: intrinsic to membrane, chloroplast; EXPRESSED IN: 21 plant structures; EXPRESSED DURING: 12 growth stages; CONTAINS InterPro DOMAIN/s: Toll-Interleukin receptor (InterPro:IPR000157); BEST Arabidopsis thaliana protein match is: phloem protein 2-A…
AT1G18300	7.10404	84.3714	25.0309	136.189	3.57004	1.817	4.26082	nudix hydrolase homolog 4		nudix hydrolase homolog 4 (NUDT4); FUNCTIONS IN: hydrolase activity; LOCATED IN: cytosol; EXPRESSED IN: stem, root, leaf; CONTAINS InterPro DOMAIN/s: NUDIX hydrolase domain-like (InterPro:IPR015797), NUDIX hydrolase, conserved site (InterPro:IPR020084), NUDIX hydrolase domain (InterPro:IPR000086); BEST Arabidopsis thaliana protein match is: nudix hydrolase homolog 21 (TAIR:AT1G73540.1); Has 1264 …
AT5G64750	1.1409	99.7204	4.0094	103.782	6.44964	1.81321	6.50723	Integrase-type DNA-binding superfamily protein	Encodes a putative transcription factor containing an AP2 domain. Is a member of the ERF (ethylene response factor) subfamily B-4 of ERF/AP2 transcription factor family. Expressed in response to ABA, osmotic stress, sugar stress and drought. Mutants are hypersensitive to these stresses. May be involved in regulation of ABA mediated stress response.	ABA REPRESSOR1 (ABR1); CONTAINS InterPro DOMAIN/s: DNA-binding, integrase-type (InterPro:IPR016177), Pathogenesis-related transcriptional factor/ERF, DNA-binding (InterPro:IPR001471); BEST Arabidopsis thaliana protein match is: Integrase-type DNA-binding superfamily protein (TAIR:AT5G61890.1); Has 1807 Blast hits to 1807 proteins in 277 species: Archae - 0; Bacteria - 0; Metazoa - 736; Fungi - 34…
AT1G56060	6.6653	87.2212	23.4013	113.201	3.70994	1.81185	4.08608			unknown protein; BEST Arabidopsis thaliana protein match is: unknown protein (TAIR:AT2G32210.1); Has 180 Blast hits to 180 proteins in 22 species: Archae - 0; Bacteria - 0; Metazoa - 0; Fungi - 10; Plants - 170; Viruses - 0; Other Eukaryotes - 0 (source: NCBI BLink).
AT2G25735	15.7472	148.781	55.0774	153.908	3.24003	1.80637	3.2889			unknown protein; Has 31 Blast hits to 31 proteins in 9 species: Archae - 0; Bacteria - 0; Metazoa - 0; Fungi - 0; Plants - 31; Viruses - 0; Other Eukaryotes - 0 (source: NCBI BLink).
AT3G44260	15.1278	31.7878	52.6012	41.2145	1.07127	1.7979	1.44595	Polynucleotidyl transferase, ribonuclease H-like superfamily protein	Encodes one of the homologs of the yeast CCR4-associated factor 1: AT3G44260 (CAF1a), AT5G22250 (CAF1b). Has mRNA deadenylation activity. Also plays a role in plant defense responses.	Polynucleotidyl transferase, ribonuclease H-like superfamily protein; FUNCTIONS IN: ribonuclease activity, nucleic acid binding; INVOLVED IN: response to biotic stimulus, response to wounding, RNA modification; LOCATED IN: nucleus; EXPRESSED IN: 22 plant structures; EXPRESSED DURING: 12 growth stages; CONTAINS InterPro DOMAIN/s: Ribonuclease CAF1 (InterPro:IPR006941), Polynucleotidyl transferase,…
AT2G29380	0.038992	0.0319591	0.13515	0.128459	-0.28695	1.79331	1.72006	highly ABA-induced PP2C gene 3		highly ABA-induced PP2C gene 3 (HAI3); FUNCTIONS IN: protein serine/threonine phosphatase activity, catalytic activity; INVOLVED IN: protein amino acid dephosphorylation; LOCATED IN: protein serine/threonine phosphatase complex; CONTAINS InterPro DOMAIN/s: Protein phosphatase 2C, manganese/magnesium aspartate binding site (InterPro:IPR000222), Protein phosphatase 2C-related (InterPro:IPR001932), …
AT3G45095	0.0115316	0.160678	0.0399695	0.113972	3.80051	1.79331	3.30502	transposable element gene		copia-like retrotransposon family, has a 2.4e-140 P-value blast match to dbj|BAA78426.1| polyprotein (AtRE2-1) (Arabidopsis thaliana) (Ty1_Copia-element)
AT5G24900	0.0301291	0.0246948	0.10443	0.001	-0.28695	1.79331	-4.91308	cytochrome P450, family 714, subfamily A, polypeptide 2	Member of CYP714A. Encodes one of the two tandemly duplicated gene pair ELA1 (CYP714A1) and ELA2 (CYP714A2), homologs of the rice cytochrome P450 monooxygenase gene EUI1. Double mutation of ELA1 and ELA2 results in increased biomass and enlarged organs.	cytochrome P450, family 714, subfamily A, polypeptide 2 (CYP714A2); FUNCTIONS IN: electron carrier activity, monooxygenase activity, iron ion binding, oxygen binding, heme binding; INVOLVED IN: oxidation reduction; LOCATED IN: endomembrane system; CONTAINS InterPro DOMAIN/s: Cytochrome P450 (InterPro:IPR001128), Cytochrome P450, E-class, group I (InterPro:IPR002401), Cytochrome P450, conserved si…
AT5G14810	0.0465873	0.001	0.161476	0.0511605	-5.54187	1.79331	0.135094	transposable element gene		retrotransposon family
AT3G18715	0.177676	0.001	0.615842	0.001	-7.47311	1.79331	-7.47311	inflorescence deficient in abscission (IDA)-like 4	Similar to Inflorescance deficient in abscission (IDA). Involved in floral organ abscission.	inflorescence deficient in abscission (IDA)-like 4 (IDL4); BEST Arabidopsis thaliana protein match is: inflorescence deficient in abscission (IDA)-like 2 (TAIR:AT5G64667.1); Has 25 Blast hits to 25 proteins in 6 species: Archae - 0; Bacteria - 0; Metazoa - 0; Fungi - 0; Plants - 25; Viruses - 0; Other Eukaryotes - 0 (source: NCBI BLink).
AT4G12550	0.217531	1.66409	0.753983	1.43331	2.93544	1.79331	2.72006	Auxin-Induced in Root cultures 1	isolated from differential screening of a cDNA library from auxin-treated root culture. encodes a protein that is related to a large family of proteins that consist of a proline-rich or glycine-rich N-terminus and a hydrophobic, possibly membrane spanning C-terminus.	Auxin-Induced in Root cultures 1 (AIR1); FUNCTIONS IN: lipid binding; INVOLVED IN: response to auxin stimulus, lateral root morphogenesis, lipid transport; LOCATED IN: endomembrane system; EXPRESSED IN: hypocotyl, root; CONTAINS InterPro DOMAIN/s: Bifunctional inhibitor/plant lipid transfer protein/seed storage (InterPro:IPR016140), Plant lipid transfer protein/seed storage/trypsin-alpha amylase …
AT4G15700	0.200419	0.739214	0.69467	1.32056	1.88298	1.79331	2.72006	Thioredoxin superfamily protein		Thioredoxin superfamily protein; FUNCTIONS IN: electron carrier activity, arsenate reductase (glutaredoxin) activity, protein disulfide oxidoreductase activity; INVOLVED IN: cell redox homeostasis; LOCATED IN: endomembrane system; EXPRESSED IN: 16 plant structures; EXPRESSED DURING: 9 growth stages; CONTAINS InterPro DOMAIN/s: Glutaredoxin-like, plant II (InterPro:IPR011905), Thioredoxin fold (In…
AT4G24600	0.133612	0.32854	0.463113	0.733642	1.29801	1.79331	2.45702			unknown protein; Has 10 Blast hits to 10 proteins in 2 species: Archae - 0; Bacteria - 0; Metazoa - 0; Fungi - 0; Plants - 10; Viruses - 0; Other Eukaryotes - 0 (source: NCBI BLink).
AT5G33395	0.0297005	0.0243435	0.102945	0.130464	-0.28695	1.79331	2.13509	transposable element gene		CACTA-like transposase family (Ptta/En/Spm), has a 7.1e-27 P-value blast match to At5g59620.1/14-257 CACTA-like transposase family (Ptta/En/Spm) (CACTA-element) (Arabidopsis thaliana)
AT2G05995	0.152063	0.186953	0.527064	0.33398	0.298013	1.79331	1.13509	other RNA	Unknown gene
AT4G17220	0.0283077	0.464039	0.0981172	0.155433	4.03498	1.79331	2.45702	microtubule-associated proteins 70-5	Encodes a microtubule associated protein (MAP70-5). Regulates secondary wall patterning in wood cells. Expressed in all tissues.	microtubule-associated proteins 70-5 (MAP70-5); CONTAINS InterPro DOMAIN/s: Myosin II heavy chain-like (InterPro:IPR009768); BEST Arabidopsis thaliana protein match is: microtubule-associated proteins 70-2 (TAIR:AT1G24764.1); Has 55887 Blast hits to 31940 proteins in 2062 species: Archae - 816; Bacteria - 7000; Metazoa - 28657; Fungi - 4455; Plants - 2969; Viruses - 117; Other Eukaryotes - 11873 …
AT5G67620	0.158894	1.08529	0.550743	0.814296	2.77194	1.79331	2.35749			unknown protein; FUNCTIONS IN: molecular_function unknown; INVOLVED IN: N-terminal protein myristoylation; LOCATED IN: microtubule; BEST Arabidopsis thaliana protein match is: unknown protein (TAIR:AT5G62900.1); Has 1807 Blast hits to 1807 proteins in 277 species: Archae - 0; Bacteria - 0; Metazoa - 736; Fungi - 347; Plants - 385; Viruses - 0; Other Eukaryotes - 339 (source: NCBI BLink).
[truncated: 7,124 more rows]

## Sheet: CHS 1B
AGI	FPKM_C	FPKM_FLG	FPKM_UV	FPKM_FU	LOG2_FLG	LOG2_UV	LOG2_FU	Function	TF	Detail
[truncated: 1,919 more rows]

## Sheet: FRK1 1C
AGI	FPKM_C	FPKM_FLG	FPKM_UV	FPKM_FU	LOG2_FLG	LOG2_UV	LOG2_FU	Function	TF	Detail
[truncated: 1,351 more rows]

## Sheet: U+FU up S1A
U+FU up	FPKM_C	FPKM_FLG	FPKM_UV	FPKM_FU	LOG2_FLG	LOG2_UV	LOG2_FU	Function	TF	Detail
[truncated: 132 more rows]

[truncated: 6 more sheets: U+FU down S1B, U+F up S1C, U+F down S1D, All up S1E, All down S1F, S1F - Expressed only in control]
