# Supplementary material for: RNAseq-Based Working Model for Transcriptional Regulation of Crosstalk between Simultaneous Abiotic UV-B and Biotic Stresses in Plants
Source: Genes (Basel). 2023 Jan 17;14(2):240. doi: 10.3390/genes14020240 (PMC9957429; doi:10.3390/genes14020240)
Supplement: Supplementary file 1 [file genes-14-00240-s001.zip › Table S3.xlsx]

## Sheet: Sheet1
Table S3: Log2 values for structural genes of the Phenylpropanoid Pathway analyzed in Fig. 1D.
AGI	Name	flg22	F/U	UV-B	Pathway	Gene Name Explanaition
AT2G37040	PAL1	4.10126	4.40007	-0.139361	GPP	PHENYLALANINE AMMONIA-LYASE 1
AT3G53260	PAL2	2.75304	2.98681	0.377065	GPP	PHENYLALANINE AMMONIA-LYASE 2
AT5G04230	PAL3	-1.08213	-1.5381	0.414493	GPP	PHENYLALANINE AMMONIA-LYASE 3
AT3G10340	PAL4	2.68381	2.68399	0.234821	GPP	PHENYLALANINE AMMONIA-LYASE 4
AT2G30490	C4H	3.50456	3.63399	0.180303	GPP	CINNAMATE 4-HYDROXYLASE
AT1G51680	4CL1	1.89027	2.12655	0.205408	GPP	4-COUMARATE: COA LIGASE 1
AT3G21240	4CL2	2.61293	2.86746	0.130892	GPP	4-COUMARATE: COA LIGASE 2
AT3G21230	4CL5	3.00748	3.25715	-0.0356436	GPP	4-COUMARATE: COA LIGASE 5
AT5G13930	CHS	-1.897	-1.40096	2.41376	FPG	CHALCONE SYNTHASE
AT3G55120	CHI	0.598114	1.02016	0.498741	FPG	CHALCONE ISOMERASE
AT5G05270	CFI	-2.83127	-2.18683	1.04773	FPG	CHALCONE FLAVONONE ISOMERASE
AT5G08640	FLS1	-1.60888	-0.771797	2.1902	FPG	FLAVONOL SYNTHASE 1
AT5G07990	CYP75B1	-1.71991	-1.03483	0.125886	FPG	CYTOCHROME P450 75B1
AT1G30530	UGT78D1	-2.13426	-2.33466	0.173666	FPG	UDP-GLUCOSYL TRANSFERASE 78D1
AT5G17050	UGT78D2	0.0635474	0.936548	0.534393	FPG	UDP-GLUCOSYL TRANSFERASE 78D2
AT4G25640	FFT	1.48731	1.93048	0.072071	FPG	FLOWER FLAVONOID TRANSPORTER
AT4G22880	LDOX	-2.98739	-10.0231	1.53581	APG	LEUCOANTHOCYANIDIN DIOXYGENASE/ANTHOCYANIDIN SYTHASE
AT4G14090	UGT	-0.834438	-1.11283	0.830786	APG	anthocyanidin 5-O-glucosyltransferase
AT5G42800	DFR	-2.68905	-2.75243	0.831785	APG	DIHYDROFLAVONOL 4-REDUCTASE
AT4G27430	CIP7	-0.89426	-1.24812	0.461894	APG	COP1-INTERACTING PROTEIN 7
AT5G54060	UGT79B1	-1.02392	-2.18683	2.05635	APG	UDP-GLUCOSYL TRANSFERASE 79B1
AT5G48930	HCT	1.54375	1.78728	0.0109317	MPG	HYDROXY-CINNAMOYL-COA SHIKIMATE/QUINATE HYDROXY-CINNAMOYL TRANSFERASE
AT2G40890	C3H1	1.50623	1.66195	0.156162	MPG	COUMARATE 3-HYDROXYLASE 1
AT4G34050	CCoAOMT1	2.4196	2.60641	0.268246	MPG	CAFFEOYL-COA 3-O-METHYLTRANSFERASE 1
AT1G67980	CCoAOMT6	3.76796	3.88136	-0.56217	MPG	CAFFEOYL-COA 3-O-METHYLTRANSFERASE 6
AT4G26220	CCoAOMT7	0.771944	0.250571	-0.33222	MPG	CAFFEOYL-COA 3-O-METHYLTRANSFERASE 7
AT3G13610	F6H1	2.81385	2.92059	0.245823	CPG	FE(II)- AND 2-OXOGLUTARATE-DEPENDENT DIOXYGENASE FAMILY GENE
AT2G40890	CYP98A3	1.50623	1.66195	0.156162	CPG	CYTOCHROME P450, FAMILY 98
AT1G28680	COSY	1.63643	2.31054	-0.0646702	CPG	COUMARIN SYNTHASE
AT1G15950	CCR1	0.598375	1.12435	0.175605	LPG	CINNAMOYL COA REDUCTASE 1
AT1G80820	CCR2	3.48792	3.76615	0.811926	LPG	CINNAMOYL COA REDUCTASE 2
AT4G36220	F5H1	1.53257	1.78735	0.548234	LPG	CYP84A4 (FERULIC ACID 5-HYDROXYLASE 1)
AT5G04330	F5H2	-0.0552797	-0.0535678	-0.416724	LPG	FERULIC ACID 5-HYDROXYLASE 2
AT5G54160	OMT1	3.29517	3.29049	0.44546	LPG	CAFFEATE O-METHYLTRANSFERASE
AT1G72680	CAD1	1.94086	1.84315	-0.647262	LPG	CINNAMYL ALCOHOL DEHYDROGENASE 1
AT2G21730	CAD2	-0.810512	-1.58111	-1.9229	LPG	CINNAMYL ALCOHOL DEHYDROGENASE 2
AT2G21890	CAD3	0.0915617	-1.18683	-1.20669	LPG	CINNAMYL ALCOHOL DEHYDROGENASE 3
AT3G19450	CAD4	1.35898	1.77021	0.535457	LPG	CINNAMYL ALCOHOL DEHYDROGENASE 4
AT4G34230	CAD5	2.96037	3.69285	0.0254843	LPG	CINNAMYL ALCOHOL DEHYDROGENASE 5
AT4G37970	CAD6	0.0706021	0.179488	0.600666	LPG	CINNAMYL ALCOHOL DEHYDROGENASE 6
AT4G37980	CAD7	-0.867016	-0.547412	-0.204427	LPG	CINNAMYL ALCOHOL DEHYDROGENASE 7
AT4G37990	CAD8	3.47386	3.9213	-0.250082	LPG	CINNAMYL ALCOHOL DEHYDROGENASE 8
AT4G39330	CAD9	-1.56323	-1.38682	0.225818	LPG	CINNAMYL ALCOHOL DEHYDROGENASE 9
AT5G60020	LAC17	-3.22555	-4.38847	-0.27082	LPG	LACCASE 17
AT2G19190	FRK1	6.06032	6.01309	-0.579733	none	FLG22-INDUCED RECEPTOR-LIKE KINASE 1
Metabolic Pathway
GPP	General Phenylpropanoid Pathway
FPG	Flavonol Pathway Genes
APG	Anthocyanin Pathway Genes
MPG	Mono-Lignol Pathway Genes
CPG	Coumarin Pathway Gene (Scopoletin)
LPG	Lignin Pathway Gene
none	flg22 marker gene
