# Supplementary material for: RNAseq-Based Working Model for Transcriptional Regulation of Crosstalk between Simultaneous Abiotic UV-B and Biotic Stresses in Plants
Source: Genes (Basel). 2023 Jan 17;14(2):240. doi: 10.3390/genes14020240 (PMC9957429; doi:10.3390/genes14020240)
Supplement: Supplementary file 1 [file genes-14-00240-s001.zip › Table S4.xlsx]

## Sheet: CHS_group.KEGGenrich
Category	ID	Description	GeneRatio	BgRatio	pvalue	padj	Count	geneID
KEGG	ath03030	DNA replication	18|306	50|4782	1.54e-07	1.64e-05	18	AT2G16440|AT2G27470|AT1G08260|AT3G20540|AT3G52630|AT1G44900|AT5G44635|AT5G08020|AT5G63960|AT2G29570|AT4G20325|AT1G78650|AT1G07370|AT4G02060|AT5G67100|AT5G41880|AT1G67320|AT2G07690
KEGG	ath03410	Base excision repair	12|306	43|4782	0.000140199	0.00743054	12	AT5G57970|AT2G27470|AT1G80850|AT1G08260|AT3G20540|AT5G44680|AT2G29570|AT5G63960|AT2G31320|AT1G07370|AT4G12740|AT1G78650
KEGG	ath00710	Carbon fixation in photosynthetic organisms	14|306	69|4782	0.000692077	0.0229911	14	AT5G38410|AT1G67090|AT4G26530|AT4G26520|AT3G60750|AT5G38420|AT1G12900|AT5G58330|AT1G42970|AT2G21330|AT5G38430|AT4G38970|AT1G70580|AT1G62800
KEGG	ath00240	Pyrimidine metabolism	19|306	116|4782	0.000899031	0.0229911	19	AT4G13720|AT2G27470|AT2G21790|AT3G53900|AT5G14580|AT3G20540|AT1G20065|AT3G27060|AT5G45140|AT5G63960|AT3G54470|AT1G78650|AT3G46940|AT1G08260|AT5G67100|AT5G63310|AT3G23580|AT1G67320|AT5G41880
KEGG	ath03440	Homologous recombination	12|306	56|4782	0.00108449	0.0229911	12	AT1G10930|AT3G20540|AT3G52630|AT3G42670|AT5G63920|AT5G01630|AT5G08020|AT5G63960|AT3G24340|AT5G20850|AT4G00020|AT1G78650
KEGG	ath00195	Photosynthesis	14|306	77|4782	0.00174211	0.0307774	14	AT4G09650|AT3G50820|AT3G55330|AT4G21280|AT1G76100|AT1G44575|AT1G20340|AT4G28660|AT3G01440|AT4G14890|AT1G52230|AT1G14150|AT1G60950|AT1G03600
KEGG	ath00230	Purine metabolism	21|306	158|4782	0.0048722	0.073779	21	AT4G13720|AT2G27470|AT2G21790|AT1G16350|AT5G14580|AT5G11160|AT1G78650|AT1G20065|AT3G27060|AT3G20540|AT5G45140|AT5G63960|AT1G08260|AT3G09820|AT1G19920|AT4G22570|AT5G67100|AT5G63310|AT3G23580|AT1G67320|AT5G41880
KEGG	ath00196	Photosynthesis - antenna proteins	6|306	22|4782	0.00728267	0.0964953	6	AT1G29920|AT1G29910|AT3G27690|AT1G19150|AT1G45474|AT2G05100
KEGG	ath00290	Valine, leucine and isoleucine biosynthesis	6|306	23|4782	0.00869884	0.102453	6	AT3G58990|AT1G50110|AT2G43100|AT3G19710|AT5G14200|AT3G23940
KEGG	ath00960	Tropane, piperidine and pyridine alkaloid biosynthesis	7|306	36|4782	0.0176784	0.162734	7	AT2G29290|AT2G29300|AT2G29310|AT1G31690|AT1G62800|AT1G07450|AT2G29360
KEGG	ath00630	Glyoxylate and dicarboxylate metabolism	11|306	74|4782	0.0184227	0.162734	11	AT4G17360|AT1G68010|AT4G32520|AT1G67090|AT5G38420|AT5G38430|AT5G36790|AT4G33010|AT5G38410|AT1G70580|AT3G14415
KEGG	ath01210	2-Oxocarboxylic acid metabolism	11|306	74|4782	0.0184227	0.162734	11	AT1G16410|AT3G58990|AT1G50110|AT2G43100|AT1G16400|AT3G19710|AT5G14200|AT3G23940|AT1G70580|AT4G13770|AT1G62800
KEGG	ath00941	Flavonoid biosynthesis	5|306	21|4782	0.0220147	0.165164	5	AT4G22880|AT5G42800|AT5G13930|AT5G43935|AT5G08640
KEGG	ath00942	Anthocyanin biosynthesis	2|306	2|4782	0.0221588	0.165164	2	AT5G54060|AT4G14090
KEGG	ath00860	Porphyrin and chlorophyll metabolism	8|306	48|4782	0.0242864	0.165164	8	AT4G18480|AT4G37000|AT4G27440|AT2G30390|AT1G44446|AT1G03630|AT3G48730|AT5G13630
KEGG	ath03430	Mismatch repair	7|306	39|4782	0.0249303	0.165164	7	AT3G52630|AT1G18090|AT5G08020|AT5G63960|AT2G29570|AT1G07370|AT1G78650
KEGG	ath00480	Glutathione metabolism	12|306	93|4782	0.0342026	0.213263	12	AT3G23580|AT3G03190|AT2G21790|AT1G10360|AT1G78320|AT1G78370|AT3G27060|AT5G17220|AT1G17190|AT1G02950|AT3G55040|AT3G62760
KEGG	ath00660	C5-Branched dibasic acid metabolism	3|306	10|4782	0.0451944	0.264596	3	AT3G58990|AT5G14200|AT2G43100
KEGG	ath01100	Metabolic pathways	149|306	1910|4782	0.0492386	0.264596	149	AT2G17630|AT2G22230|AT3G46940|AT4G21280|AT4G39800|AT5G45140|AT1G14150|AT1G70580|AT4G19020|AT3G23810|AT2G21790|AT3G20540|AT5G36790|AT5G04230|AT1G12900|AT3G32040|AT1G47578|AT2G34060|AT3G14390|AT5G63310|AT3G52940|AT1G29920|AT5G48300|AT2G22240|AT3G58830|AT2G18980|AT1G78580|AT4G35640|AT4G33010|AT3G01440|AT3G23940|AT1G31690|AT5G42800|AT4G28660|AT3G27060|AT3G03630|AT1G44575|AT5G14200|AT1G67320|AT5G11880…
KEGG	ath01110	Biosynthesis of secondary metabolites	88|306	1076|4782	0.0499238	0.264596	88	AT3G14390|AT1G70580|AT3G14415|AT4G08040|AT3G32040|AT2G34060|AT1G50110|AT5G63310|AT3G52940|AT5G48300|AT2G18980|AT4G35640|AT4G33010|AT3G23940|AT1G31690|AT5G42800|AT3G03630|AT5G14200|AT5G11880|AT1G07450|AT5G48880|AT4G39120|AT3G02870|AT4G26530|AT1G05260|AT2G29290|AT2G21330|AT1G03630|AT4G39330|AT1G60600|AT3G29320|AT5G10920|AT3G48730|AT4G26520|AT4G33870|AT2G15090|AT4G28680|AT5G16390|AT1G68010|AT2G38380…
KEGG	ath00966	Glucosinolate biosynthesis	4|306	19|4782	0.0544679	0.274933	4	AT3G19710|AT1G16410|AT4G13770|AT1G16400
KEGG	ath03420	Nucleotide excision repair	9|306	69|4782	0.0583359	0.281073	9	AT2G27470|AT1G08260|AT3G20540|AT3G52630|AT5G08020|AT5G63960|AT2G29570|AT1G07370|AT1G78650
KEGG	ath01230	Biosynthesis of amino acids	24|306	255|4782	0.0808049	0.372405	24	AT2G17630|AT3G58990|AT4G39120|AT4G26530|AT3G14390|AT2G21330|AT1G70580|AT3G59890|AT5G10920|AT4G26520|AT3G60750|AT4G35640|AT4G38970|AT3G23940|AT1G62800|AT1G50110|AT4G32520|AT2G43100|AT3G03630|AT1G07780|AT5G14200|AT5G11880|AT3G19710|AT4G02610
KEGG	ath01200	Carbon metabolism	24|306	262|4782	0.0994907	0.439417	24	AT2G17630|AT4G26530|AT5G58330|AT2G21330|AT1G70580|AT3G14415|AT1G67090|AT5G38420|AT1G12900|AT5G36790|AT5G50950|AT4G26520|AT3G60750|AT1G42970|AT4G35640|AT4G33010|AT4G38970|AT1G62800|AT5G16390|AT5G38410|AT1G68010|AT4G32520|AT3G03630|AT5G38430
KEGG	ath00562	Inositol phosphate metabolism	8|306	68|4782	0.108299	0.459186	8	AT4G01190|AT3G02870|AT4G39120|AT3G50110|AT2G22240|AT4G39800|AT3G55940|AT4G38530
KEGG	ath00300	Lysine biosynthesis	3|306	16|4782	0.115842	0.47228	3	AT3G59890|AT5G11880|AT3G14390
KEGG	ath04075	Plant hormone signal transduction	24|306	271|4782	0.127308	0.499801	24	AT2G01760|AT3G03850|AT3G03830|AT4G38840|AT2G14960|AT2G01200|AT3G48100|AT4G34760|AT2G47750|AT1G19830|AT1G04250|AT1G15580|AT2G16580|AT4G14560|AT5G46570|AT2G21200|AT4G38850|AT4G34790|AT3G03840|AT4G00880|AT2G21050|AT1G68640|AT4G34160|AT1G80100
KEGG	ath00670	One carbon pool by folate	3|306	20|4782	0.176451	0.667995	3	AT1G66520|AT4G17360|AT4G32520
KEGG	ath00950	Isoquinoline alkaloid biosynthesis	3|306	23|4782	0.226425	0.748638	3	AT4G28680|AT1G62800|AT1G31690
KEGG	ath00500	Starch and sucrose metabolism	17|306	202|4782	0.228633	0.748638	17	AT1G78090|AT5G51460|AT1G04920|AT1G02730|AT2G40840|AT5G54690|AT5G48300|AT3G29320|AT3G13560|AT1G78580|AT4G10120|AT1G45191|AT4G21760|AT4G02320|AT4G39770|AT3G20440|AT4G17770
KEGG	ath00130	Ubiquinone and other terpenoid-quinone biosynthesis	4|306	35|4782	0.233194	0.748638	4	AT1G60550|AT1G60600|AT4G32770|AT1G65060
KEGG	ath00062	Fatty acid elongation	4|306	35|4782	0.233194	0.748638	4	AT4G34510|AT2G15090|AT4G34250|AT4G17480
KEGG	ath00260	Glycine, serine and threonine metabolism	7|306	72|4782	0.234699	0.748638	7	AT2G17630|AT1G68010|AT4G32520|AT4G33010|AT1G31690|AT1G70580|AT4G02610
KEGG	ath00250	Alanine, aspartate and glutamate metabolism	5|306	48|4782	0.244937	0.748638	5	AT1G70580|AT5G10240|AT1G62800|AT5G10920|AT5G65010
KEGG	ath04712	Circadian rhythm - plant	4|306	36|4782	0.247192	0.748638	4	AT5G08330|AT5G13930|AT5G62430|AT1G56650
KEGG	ath00780	Biotin metabolism	2|306	14|4782	0.269952	0.773377	2	AT2G22230|AT2G43360
KEGG	ath00261	Monobactam biosynthesis	2|306	14|4782	0.269952	0.773377	2	AT3G59890|AT1G19920
KEGG	ath00073	Cutin, suberine and wax biosynthesis	3|306	28|4782	0.314065	0.823261	3	AT3G10570|AT1G02205|AT1G72970
KEGG	ath00770	Pantothenate and CoA biosynthesis	3|306	28|4782	0.314065	0.823261	3	AT3G23940|AT3G19710|AT1G50110
KEGG	ath00061	Fatty acid biosynthesis	4|306	41|4782	0.319295	0.823261	4	AT2G22230|AT5G16390|AT3G25110|AT1G43800
KEGG	ath00785	Lipoic acid metabolism	1|306	5|4782	0.325255	0.823261	1	AT1G47578
KEGG	ath04070	Phosphatidylinositol signaling system	6|306	68|4782	0.328979	0.823261	6	AT4G01190|AT3G02870|AT4G39120|AT3G50110|AT3G55940|AT4G38530
KEGG	ath00360	Phenylalanine metabolism	4|306	42|4782	0.333964	0.823261	4	AT1G31690|AT1G65060|AT1G62800|AT5G04230
KEGG	ath00901	Indole alkaloid biosynthesis	1|306	6|4782	0.368084	0.873172	1	AT2G23610
KEGG	ath00030	Pentose phosphate pathway	5|306	58|4782	0.370686	0.873172	5	AT3G60750|AT4G26520|AT2G21330|AT4G38970|AT4G26530
KEGG	ath00940	Phenylpropanoid biosynthesis	12|306	157|4782	0.386681	0.891047	12	AT4G39330|AT2G38380|AT4G33870|AT1G05260|AT2G18980|AT5G04230|AT1G45191|AT4G21760|AT2G34060|AT5G26310|AT1G65060|AT3G17070
KEGG	ath04933	AGE-RAGE signaling pathway in diabetic complications	2|306	20|4782	0.41134	0.927704	2	AT3G55940|AT4G38530
KEGG	ath00220	Arginine biosynthesis	3|306	35|4782	0.436852	0.951265	3	AT1G70580|AT1G62800|AT5G10920
KEGG	ath00904	Diterpenoid biosynthesis	2|306	22|4782	0.455614	0.951265	2	AT1G15550|AT4G02780
KEGG	ath00909	Sesquiterpenoid and triterpenoid biosynthesis	2|306	23|4782	0.47702	0.951265	2	AT1G78950|AT1G78955
KEGG	ath00040	Pentose and glucuronate interconversions	6|306	81|4782	0.477731	0.951265	6	AT3G09540|AT4G13210|AT1G67750|AT3G53190|AT4G02320|AT1G04680
KEGG	ath00591	Linoleic acid metabolism	1|306	9|4782	0.480946	0.951265	1	AT3G22400
KEGG	ath00603	Glycosphingolipid biosynthesis - globo series	1|306	9|4782	0.480946	0.951265	1	AT1G61050
KEGG	ath01212	Fatty acid metabolism	5|306	67|4782	0.484607	0.951265	5	AT2G22230|AT5G48880|AT5G16390|AT4G17480|AT1G43800
KEGG	ath00270	Cysteine and methionine metabolism	8|306	112|4782	0.495285	0.95455	8	AT1G50110|AT3G03630|AT4G08040|AT4G35640|AT3G19710|AT1G62800|AT4G19020|AT3G23810
KEGG	ath00350	Tyrosine metabolism	3|306	40|4782	0.519348	0.95655	3	AT4G28680|AT1G62800|AT1G31690
KEGG	ath00920	Sulfur metabolism	3|306	41|4782	0.535056	0.95655	3	AT4G35640|AT3G03630|AT1G19920
KEGG	ath00053	Ascorbate and aldarate metabolism	3|306	41|4782	0.535056	0.95655	3	AT3G02870|AT5G21100|AT4G39120
KEGG	ath04146	Peroxisome	6|306	87|4782	0.5435	0.95655	6	AT3G18160|AT5G48880|AT4G25100|AT2G14860|AT3G14415|AT5G23310
KEGG	ath00730	Thiamine metabolism	1|306	11|4782	0.544757	0.95655	1	AT5G54770
KEGG	ath00910	Nitrogen metabolism	3|306	42|4782	0.550468	0.95655	3	AT3G01500|AT3G52720|AT5G14740
KEGG	ath01040	Biosynthesis of unsaturated fatty acids	2|306	29|4782	0.593931	0.999912	2	AT5G48880|AT1G43800
KEGG	ath00750	Vitamin B6 metabolism	1|306	14|4782	0.626078	0.999912	1	AT2G17630
KEGG	ath00430	Taurine and hypotaurine metabolism	1|306	14|4782	0.626078	0.999912	1	AT1G18490
KEGG	ath00051	Fructose and mannose metabolism	4|306	64|4782	0.633605	0.999912	4	AT4G26530|AT4G26520|AT2G21330|AT4G38970
KEGG	ath00280	Valine, leucine and isoleucine degradation	3|306	48|4782	0.636235	0.999912	3	AT5G48880|AT3G19710|AT1G50110
KEGG	ath00564	Glycerophospholipid metabolism	5|306	86|4782	0.69247	0.999912	5	AT4G00400|AT1G73600|AT5G08030|AT3G58830|AT4G16700
KEGG	ath00590	Arachidonic acid metabolism	1|306	17|4782	0.692878	0.999912	1	AT5G13520
KEGG	ath00450	Selenocompound metabolism	1|306	18|4782	0.712381	0.999912	1	AT1G19920
KEGG	ath00511	Other glycan degradation	1|306	18|4782	0.712381	0.999912	1	AT4G34260
KEGG	ath00340	Histidine metabolism	1|306	18|4782	0.712381	0.999912	1	AT4G39120
KEGG	ath00400	Phenylalanine, tyrosine and tryptophan biosynthesis	3|306	57|4782	0.742136	0.999912	3	AT1G07780|AT1G62800|AT4G02610
KEGG	ath00460	Cyanoamino acid metabolism	3|306	60|4782	0.771475	0.999912	3	AT1G45191|AT4G21760|AT4G32520
KEGG	ath00790	Folate biosynthesis	1|306	22|4782	0.778773	0.999912	1	AT3G55630
KEGG	ath03020	RNA polymerase	2|306	45|4782	0.808198	0.999912	2	AT1G20065|AT5G45140
KEGG	ath00620	Pyruvate metabolism	4|306	85|4782	0.824044	0.999912	4	AT5G16390|AT3G54600|AT5G50950|AT5G58330
KEGG	ath02010	ABC transporters	1|306	26|4782	0.829846	0.999912	1	AT3G28380
KEGG	ath00310	Lysine degradation	1|306	26|4782	0.829846	0.999912	1	AT2G35160
KEGG	ath00906	Carotenoid biosynthesis	1|306	29|4782	0.860255	0.999912	1	AT1G03055
KEGG	ath00970	Aminoacyl-tRNA biosynthesis	5|306	115|4782	0.884676	0.999912	5	AT5G49030|AT1G66520|AT5G22800|AT4G26300|AT2G25840
KEGG	ath00640	Propanoate metabolism	1|306	33|4782	0.892524	0.999912	1	AT5G16390
KEGG	ath00900	Terpenoid backbone biosynthesis	2|306	58|4782	0.901109	0.999912	2	AT2G18620|AT3G32040
KEGG	ath00100	Steroid biosynthesis	1|306	35|4782	0.905747	0.999912	1	AT3G52940
KEGG	ath00592	alpha-Linolenic acid metabolism	1|306	36|4782	0.911736	0.999912	1	AT5G48880
KEGG	ath03010	Ribosome	18|306	363|4782	0.926308	0.999912	18	AT1G07070|ATCG00830|AT2G18400|AT2G19720|AT5G60670|AT1G17560|AT5G13510|AT1G15250|AT4G28360|AT1G79850|AT2G40010|AT4G34620|AT2G37600|AT5G07090|ATCG00650|AT1G29070|AT2G24090|AT3G18880
KEGG	ath00410	beta-Alanine metabolism	1|306	40|4782	0.932121	0.999912	1	AT1G31690
KEGG	ath00071	Fatty acid degradation	1|306	41|4782	0.936435	0.999912	1	AT5G48880
KEGG	ath03018	RNA degradation	4|306	112|4782	0.941443	0.999912	4	AT2G32550|AT5G14580|AT1G55490|AT3G13470
KEGG	ath00010	Glycolysis / Gluconeogenesis	4|306	117|4782	0.952934	0.999912	4	AT4G26530|AT4G26520|AT2G21330|AT4G38970
KEGG	ath04130	SNARE interactions in vesicular transport	1|306	48|4782	0.95986	0.999912	1	AT1G08560
KEGG	ath03060	Protein export	1|306	53|4782	0.971096	0.999912	1	AT3G24590
KEGG	ath00561	Glycerolipid metabolism	1|306	53|4782	0.971096	0.999912	1	AT4G00400
KEGG	ath00330	Arginine and proline metabolism	1|306	53|4782	0.971096	0.999912	1	AT1G62800
KEGG	ath00052	Galactose metabolism	1|306	55|4782	0.974655	0.999912	1	AT1G55740
KEGG	ath03050	Proteasome	1|306	58|4782	0.979189	0.999912	1	AT5G42040
KEGG	ath00020	Citrate cycle (TCA cycle)	1|306	63|4782	0.985016	0.999912	1	AT5G50950
KEGG	ath03008	Ribosome biogenesis in eukaryotes	2|306	100|4782	0.990225	0.999912	2	AT2G25420|AT3G26480
KEGG	ath00520	Amino sugar and nucleotide sugar metabolism	3|306	135|4782	0.993761	0.999912	3	AT5G54690|AT5G48300|AT1G02730
KEGG	ath00190	Oxidative phosphorylation	4|306	162|4782	0.994317	0.999912	4	AT5G09650|AT4G09650|AT2G18230|AT5G62670
KEGG	ath04120	Ubiquitin mediated proteolysis	3|306	142|4782	0.995697	0.999912	3	AT1G50490|AT4G33270|AT1G73177
KEGG	ath03013	RNA transport	4|306	169|4782	0.995987	0.999912	4	AT2G04530|AT5G40480|AT1G51380|AT2G32765
KEGG	ath03040	Spliceosome	4|306	192|4782	0.998756	0.999912	4	AT4G24280|AT3G55200|AT4G30330|AT1G51380
KEGG	ath04144	Endocytosis	2|306	142|4782	0.999162	0.999912	2	AT4G01190|AT4G24280
KEGG	ath03015	mRNA surveillance pathway	1|306	114|4782	0.999477	0.999912	1	AT1G51380
KEGG	ath04626	Plant-pathogen interaction	2|306	167|4782	0.999813	0.999912	2	AT5G56580|AT2G04030
KEGG	ath04141	Protein processing in endoplasmic reticulum	3|306	212|4782	0.999912	0.999912	3	AT4G24280|AT1G54050|AT2G04030

## Sheet: FRK1_group.KEGGenrich
Category	ID	Description	GeneRatio	BgRatio	pvalue	padj	Count	geneID
KEGG	ath00940	Phenylpropanoid biosynthesis	21|208	157|4782	7.18e-05	0.00674595	21	AT3G50740|AT3G60130|AT4G08770|AT3G60140|AT2G37130|AT5G64120|AT4G08780|AT3G49110|AT4G36430|AT4G26010|AT4G37990|AT4G37520|AT2G44480|AT2G44490|AT1G14550|AT1G67980|AT1G72680|AT5G05340|AT5G64100|AT1G61820|AT1G02850
KEGG	ath04626	Plant-pathogen interaction	20|208	167|4782	0.000395302	0.0185792	20	AT1G80460|AT3G03000|AT3G21630|AT2G17290|AT3G25070|AT5G07390|AT1G01340|AT2G13790|AT4G01010|AT3G20410|AT1G74740|AT5G20480|AT2G46430|AT4G04700|AT1G35670|AT5G37780|AT3G17690|AT2G19190|AT4G23550|AT5G12480
KEGG	ath00280	Valine, leucine and isoleucine degradation	9|208	48|4782	0.00107674	0.0337378	9	AT3G08860|AT3G06850|AT1G54100|AT3G48000|AT1G03090|AT1G21400|AT1G55510|AT1G10060|AT1G10070
KEGG	ath04075	Plant hormone signal transduction	25|208	271|4782	0.00259531	0.0609899	25	AT1G77920|AT3G63010|AT4G37390|AT4G16110|AT2G36270|AT3G23150|AT2G40940|AT2G36210|AT4G33950|AT4G26120|AT3G23240|AT2G40330|AT2G45210|AT3G60690|AT4G26080|AT5G03730|AT1G64280|AT1G16510|AT2G18010|AT5G57050|AT4G01026|AT5G06960|AT4G35230|AT5G10030|AT1G07430
KEGG	ath00330	Arginine and proline metabolism	8|208	53|4782	0.00651057	0.1118	8	AT3G28480|AT4G33910|AT5G19550|AT3G48000|AT3G06300|AT1G54100|AT5G18900|AT5G61160
KEGG	ath00908	Zeatin biosynthesis	5|208	23|4782	0.00819843	0.1118	5	AT2G19500|AT5G38450|AT5G19040|AT4G29740|AT1G67110
KEGG	ath00903	Limonene and pinene degradation	7|208	44|4782	0.00832552	0.1118	7	AT5G25180|AT3G48000|AT2G30750|AT5G57220|AT3G26200|AT5G36220|AT3G26220
KEGG	ath00945	Stilbenoid, diarylheptanoid and gingerol biosynthesis	7|208	46|4782	0.0102454	0.120383	7	AT5G25180|AT2G30750|AT5G57220|AT3G26200|AT5G36220|AT1G67980|AT3G26220
KEGG	ath00770	Pantothenate and CoA biosynthesis	5|208	28|4782	0.0164036	0.168847	5	AT5G64370|AT1G10060|AT1G10070|AT3G17810|AT1G48605
KEGG	ath00410	beta-Alanine metabolism	6|208	40|4782	0.0179625	0.168847	6	AT4G12290|AT1G54100|AT2G02010|AT3G17810|AT5G64370|AT3G48000
KEGG	ath00910	Nitrogen metabolism	6|208	42|4782	0.0217955	0.186253	6	AT1G77760|AT5G07440|AT1G12940|AT3G44300|AT5G18170|AT3G45060
KEGG	ath00950	Isoquinoline alkaloid biosynthesis	4|208	23|4782	0.0333193	0.241893	4	AT5G19550|AT4G12290|AT5G53970|AT4G28420
KEGG	ath00460	Cyanoamino acid metabolism	7|208	60|4782	0.0334533	0.241893	7	AT3G60130|AT3G60140|AT2G44480|AT2G44490|AT3G44300|AT1G61820|AT1G02850
KEGG	ath00250	Alanine, aspartate and glutamate metabolism	6|208	48|4782	0.0364848	0.244969	6	AT3G08860|AT5G19550|AT5G07440|AT2G02010|AT3G22200|AT5G18170
KEGG	ath00020	Citrate cycle (TCA cycle)	7|208	63|4782	0.0410559	0.257284	7	AT4G37870|AT5G65165|AT2G17130|AT1G09430|AT1G65930|AT5G65690|AT1G24180
KEGG	ath00500	Starch and sucrose metabolism	16|208	202|4782	0.0439975	0.258485	16	AT3G60130|AT1G06030|AT1G06020|AT1G02850|AT4G24040|AT3G13784|AT3G13790|AT4G12250|AT2G45220|AT2G44480|AT2G44490|AT3G59480|AT2G21610|AT2G47550|AT1G61820|AT3G60140
KEGG	ath00901	Indole alkaloid biosynthesis	2|208	6|4782	0.0489451	0.261761	2	AT1G74000|AT1G74020
KEGG	ath00561	Glycerolipid metabolism	6|208	53|4782	0.0526633	0.261761	6	AT1G80460|AT1G54100|AT3G48000|AT3G17770|AT3G44830|AT1G06520
KEGG	ath00270	Cysteine and methionine metabolism	10|208	112|4782	0.054089	0.261761	10	AT3G08860|AT1G64660|AT4G28420|AT5G19550|AT1G05010|AT5G53970|AT5G27380|AT1G55920|AT1G10060|AT1G10070
KEGG	ath01110	Biosynthesis of secondary metabolites	64|208	1076|4782	0.0556938	0.261761	64	AT5G05340|AT5G05730|AT5G19040|AT2G17130|AT1G02850|AT4G37870|AT4G37990|AT5G19550|AT5G64120|AT3G48000|AT4G25900|AT1G55920|AT1G55510|AT1G10070|AT1G61820|AT1G74020|AT3G60130|AT1G67110|AT1G65930|AT4G08770|AT1G08630|AT2G28630|AT3G26200|AT5G05590|AT1G14550|AT5G65690|AT1G67980|AT1G72680|AT1G09430|AT3G26220|AT5G25180|AT2G02010|AT3G49110|AT2G16790|AT2G44480|AT5G65165|AT5G64100|AT1G05010|AT4G08780|AT5G57220…
KEGG	ath00360	Phenylalanine metabolism	5|208	42|4782	0.0630731	0.282327	5	AT5G19550|AT4G12290|AT5G53970|AT4G28420|AT1G67980
KEGG	ath01502	Vancomycin resistance	1|208	1|4782	0.0896161	0.353839	1	AT1G73740
KEGG	ath01100	Metabolic pathways	105|208	1910|4782	0.0925246	0.353839	105	AT1G74020|AT1G27980|AT3G06300|AT5G64100|AT3G45130|AT3G59480|AT3G60130|AT1G06020|AT1G65930|AT3G13784|AT2G17130|AT1G14550|AT1G72680|AT3G26220|AT3G48000|AT1G73740|AT1G67110|AT2G02010|AT1G05010|AT1G03090|AT2G19570|AT1G80460|AT4G08770|AT3G60140|AT1G24180|AT4G24040|AT5G53970|AT3G13790|AT2G45220|AT5G05340|AT5G19040|AT4G37870|AT2G30750|AT5G07440|AT3G17770|AT4G12250|AT2G31955|AT1G55920|AT5G18170|AT4G21534…
KEGG	ath00480	Glutathione metabolism	8|208	93|4782	0.0925322	0.353839	8	AT2G02930|AT2G29420|AT1G65930|AT2G48150|AT1G17170|AT5G27380|AT1G74590|AT1G17180
KEGG	ath04144	Endocytosis	11|208	142|4782	0.0941062	0.353839	11	AT4G35380|AT2G36680|AT3G12400|AT5G63880|AT5G54310|AT5G13860|AT4G26750|AT5G46630|AT4G29160|AT3G47810|AT2G43160
KEGG	ath00960	Tropane, piperidine and pyridine alkaloid biosynthesis	4|208	36|4782	0.109584	0.396189	4	AT5G19550|AT4G12290|AT5G53970|AT4G28420
KEGG	ath00350	Tyrosine metabolism	4|208	40|4782	0.141677	0.484208	4	AT5G19550|AT4G12290|AT5G53970|AT4G28420
KEGG	ath00053	Ascorbate and aldarate metabolism	4|208	41|4782	0.150224	0.484208	4	AT1G54100|AT3G48000|AT4G26260|AT5G03630
KEGG	ath00071	Fatty acid degradation	4|208	41|4782	0.150224	0.484208	4	AT1G54100|AT5G27600|AT3G48000|AT3G05970
KEGG	ath00400	Phenylalanine, tyrosine and tryptophan biosynthesis	5|208	57|4782	0.154535	0.484208	5	AT5G19550|AT5G05730|AT5G53970|AT4G28420|AT5G05590
KEGG	ath00232	Caffeine metabolism	1|208	3|4782	0.171207	0.519143	1	AT2G26230
KEGG	ath00051	Fructose and mannose metabolism	5|208	64|4782	0.209324	0.614782	5	AT3G59480|AT1G06020|AT1G73250|AT1G06030|AT3G17770
KEGG	ath00650	Butanoate metabolism	2|208	17|4782	0.215828	0.614782	2	AT2G02010|AT3G22200
KEGG	ath00640	Propanoate metabolism	3|208	33|4782	0.227588	0.624142	3	AT1G55510|AT3G06850|AT1G21400
KEGG	ath00340	Histidine metabolism	2|208	18|4782	0.232997	0.624142	2	AT1G54100|AT3G48000
KEGG	ath00620	Pyruvate metabolism	6|208	85|4782	0.239033	0.624142	6	AT4G37870|AT1G24180|AT1G54100|AT3G48000|AT5G65690|AT4G15530
KEGG	ath00966	Glucosinolate biosynthesis	2|208	19|4782	0.250241	0.6242	2	AT1G10060|AT1G10070
KEGG	ath00220	Arginine biosynthesis	3|208	35|4782	0.252336	0.6242	3	AT5G19550|AT5G07440|AT5G18170
KEGG	ath00052	Galactose metabolism	4|208	55|4782	0.285492	0.68811	4	AT3G13784|AT1G63180|AT3G13790|AT4G01970
KEGG	ath01210	2-Oxocarboxylic acid metabolism	5|208	74|4782	0.296066	0.695755	5	AT5G19550|AT1G65930|AT2G17130|AT1G10070|AT1G10060
KEGG	ath00290	Valine, leucine and isoleucine biosynthesis	2|208	23|4782	0.31917	0.730053	2	AT1G10060|AT1G10070
KEGG	ath00061	Fatty acid biosynthesis	3|208	41|4782	0.328197	0.730053	3	AT5G27600|AT4G13180|AT3G05970
KEGG	ath00520	Amino sugar and nucleotide sugar metabolism	8|208	135|4782	0.33396	0.730053	8	AT1G06030|AT1G06020|AT1G63180|AT1G73250|AT4G12250|AT4G20460|AT3G59480|AT4G19810
KEGG	ath00010	Glycolysis / Gluconeogenesis	7|208	117|4782	0.342138	0.730931	7	AT5G54960|AT4G37870|AT1G24180|AT1G54100|AT3G48000|AT4G25900|AT5G65690
KEGG	ath00600	Sphingolipid metabolism	2|208	26|4782	0.369901	0.733772	2	AT4G21534|AT1G27980
KEGG	ath02010	ABC transporters	2|208	26|4782	0.369901	0.733772	2	AT3G62150|AT1G02520
KEGG	ath00310	Lysine degradation	2|208	26|4782	0.369901	0.733772	2	AT1G54100|AT3G48000
KEGG	ath00591	Linoleic acid metabolism	1|208	9|4782	0.374692	0.733772	1	AT1G55020
KEGG	ath00380	Tryptophan metabolism	3|208	46|4782	0.39145	0.750945	3	AT1G54100|AT3G48000|AT3G44300
KEGG	ath04140	Regulation of autophagy	2|208	28|4782	0.402882	0.757418	2	AT4G21980|AT3G06420
KEGG	ath04130	SNARE interactions in vesicular transport	3|208	48|4782	0.416372	0.757536	3	AT1G61290|AT5G50440|AT5G05760
KEGG	ath00906	Carotenoid biosynthesis	2|208	29|4782	0.419063	0.757536	2	AT3G14440|AT2G27150
KEGG	ath00710	Carbon fixation in photosynthetic organisms	4|208	69|4782	0.432038	0.766257	4	AT5G19550|AT5G65690|AT4G37870|AT4G15530
KEGG	ath04141	Protein processing in endoplasmic reticulum	11|208	212|4782	0.446014	0.776394	11	AT1G78720|AT3G17000|AT2G01650|AT2G17520|AT1G30000|AT1G18830|AT1G52560|AT1G19310|AT3G54130|AT5G50430|AT4G34210
KEGG	ath00260	Glycine, serine and threonine metabolism	4|208	72|4782	0.462769	0.787401	4	AT3G08860|AT1G54100|AT4G12290|AT1G08630
KEGG	ath03060	Protein export	3|208	53|4782	0.477031	0.787401	3	AT2G43640|AT1G78720|AT2G30440
KEGG	ath01200	Carbon metabolism	13|208	262|4782	0.495509	0.787401	13	AT2G16790|AT2G17130|AT4G37870|AT1G24180|AT5G19550|AT5G07440|AT5G65165|AT3G17770|AT1G65930|AT5G65690|AT1G55920|AT4G15530|AT5G18170
KEGG	ath00430	Taurine and hypotaurine metabolism	1|208	14|4782	0.50556	0.787401	1	AT2G02010
KEGG	ath00780	Biotin metabolism	1|208	14|4782	0.50556	0.787401	1	AT4G13180
KEGG	ath04122	Sulfur relay system	1|208	14|4782	0.50556	0.787401	1	AT2G31955
KEGG	ath00130	Ubiquinone and other terpenoid-quinone biosynthesis	2|208	35|4782	0.510973	0.787401	2	AT5G53970|AT4G28420
KEGG	ath00300	Lysine biosynthesis	1|208	16|4782	0.549892	0.809044	1	AT1G54100
KEGG	ath00760	Nicotinate and nicotinamide metabolism	1|208	16|4782	0.549892	0.809044	1	AT5G50210
KEGG	ath00040	Pentose and glucuronate interconversions	4|208	81|4782	0.550839	0.809044	4	AT2G45220|AT3G48000|AT2G47550|AT2G21610
KEGG	ath01230	Biosynthesis of amino acids	12|208	255|4782	0.569959	0.812596	12	AT5G05730|AT2G17130|AT4G28420|AT1G65930|AT5G19550|AT1G54100|AT1G08630|AT5G53970|AT5G05590|AT1G55920|AT1G10060|AT1G10070
KEGG	ath00590	Arachidonic acid metabolism	1|208	17|4782	0.570546	0.812596	1	AT2G48150
KEGG	ath00450	Selenocompound metabolism	1|208	18|4782	0.590253	0.828116	1	AT1G64660
KEGG	ath01212	Fatty acid metabolism	3|208	67|4782	0.628415	0.85786	3	AT5G27600|AT4G13180|AT3G05970
KEGG	ath00510	N-Glycan biosynthesis	2|208	44|4782	0.629706	0.85786	2	AT1G20575|AT1G30000
KEGG	ath00941	Flavonoid biosynthesis	1|208	21|4782	0.644114	0.864953	1	AT1G67980
KEGG	ath00790	Folate biosynthesis	1|208	22|4782	0.660447	0.874395	1	AT2G31955
KEGG	ath00909	Sesquiterpenoid and triterpenoid biosynthesis	1|208	23|4782	0.676031	0.882596	1	AT4G13300
KEGG	ath00073	Cutin, suberine and wax biosynthesis	1|208	28|4782	0.743863	0.957851	1	AT2G33380
KEGG	ath01040	Biosynthesis of unsaturated fatty acids	1|208	29|4782	0.755621	0.959843	1	AT4G13180
KEGG	ath03050	Proteasome	2|208	58|4782	0.768036	0.962605	2	AT4G19006|AT5G40580
KEGG	ath04146	Peroxisome	3|208	87|4782	0.787237	0.970543	3	AT1G65930|AT3G05970|AT5G27600
KEGG	ath00240	Pyrimidine metabolism	4|208	116|4782	0.805846	0.970543	4	AT5G64370|AT1G14230|AT3G17810|AT2G19570
KEGG	ath00062	Fatty acid elongation	1|208	35|4782	0.815669	0.970543	1	AT2G28630
KEGG	ath00100	Steroid biosynthesis	1|208	35|4782	0.815669	0.970543	1	AT3G45130
KEGG	ath00920	Sulfur metabolism	1|208	41|4782	0.860971	1	1	AT1G55920
KEGG	ath03440	Homologous recombination	1|208	56|4782	0.931331	1	1	AT5G39770
KEGG	ath00030	Pentose phosphate pathway	1|208	58|4782	0.937497	1	1	AT2G16790
KEGG	ath04070	Phosphatidylinositol signaling system	1|208	68|4782	0.960955	1	1	AT5G37780
KEGG	ath00562	Inositol phosphate metabolism	1|208	68|4782	0.960955	1	1	AT4G26260
KEGG	ath04120	Ubiquitin mediated proteolysis	3|208	142|4782	0.964826	1	3	AT5G50430|AT3G17000|AT4G34210
KEGG	ath00564	Glycerophospholipid metabolism	1|208	86|4782	0.983267	1	1	AT1G06520
KEGG	ath04145	Phagosome	1|208	86|4782	0.983267	1	1	AT1G78720
KEGG	ath03018	RNA degradation	1|208	112|4782	0.995084	1	1	AT1G71770
KEGG	ath00230	Purine metabolism	2|208	158|4782	0.995322	1	2	AT1G14230|AT2G26230
KEGG	ath03015	mRNA surveillance pathway	1|208	114|4782	0.995526	1	1	AT1G71770
KEGG	ath00190	Oxidative phosphorylation	1|208	162|4782	0.999535	1	1	AT5G65165
KEGG	ath03013	RNA transport	1|208	169|4782	0.999666	1	1	AT1G71770
KEGG	ath03040	Spliceosome	1|208	192|4782	0.999887	1	1	AT3G14700
KEGG	ath03010	Ribosome	1|208	363|4782	1	1	1	AT3G61111
