# Supplementary material for: RNAseq-Based Working Model for Transcriptional Regulation of Crosstalk between Simultaneous Abiotic UV-B and Biotic Stresses in Plants
Source: Genes (Basel). 2023 Jan 17;14(2):240. doi: 10.3390/genes14020240 (PMC9957429; doi:10.3390/genes14020240)
Supplement: Supplementary file 1 [file genes-14-00240-s001.zip › Table S5.xlsx]

## Sheet: Tabelle1
Table S5	Comparison of log2 values from UV-B and flg22 single treatments with public expression data
	The upper 20 genes (CHS-Group) correspond to Tab. 2A, while the lower 20 genes (FRK1-Group) correspond to Tab. 2B
		UVAB	UV-B	5h	4h	3h	2h
CHS-Group	this UV-B	AT-00109	AT-00616	this flg22	AT-00107	AT-00253	AT-00391	rating		***	consistent tendency of expression across all 7 experiments
AT5G40330	0.28	-0.08	0.05	-2.03	0.07	-0.24	-0.04	*		**	consistent tendency of expression across 6 experiments
AT5G07690	0.66	0.04	0.04	-3.39	-0.72	-0.51	-0.12	***		*	consistent tendency of expression across 5 experiments
AT1G56650	0.94	0.14	0.29	-4.11	-0.96	0.2	-1.89	**
AT5G49330	1.60	0.15	0.52	-7.26	-0.2	-0.06	-0.25	***
AT1G33240	0.20	-0.52	0.04	-1.13	-0.52	-1.51	-1.74	**
AT4G00050	0.74	0.54	0.43	-1.28	-0.74	-0.59	-1.98	***
AT5G53210	0.71	0.06	0.03	-1.46	-0.18	-0.44	0	**
AT4G00480	0.62	0.33	-0.13	-2.31	0	-0.47	-0.11	*
AT3G58120	0.70	-0.45	-0.66	-3.13	-0.36	-1.77	-0.3	*
AT2G42380	0.61	-0.25	-0.45	-4.06	-0.31	-0.24	-0.2	*
AT5G64630	0.58	-0.1	0.06	-3.50	-0.2	-0.19	0.19	*
AT5G53500	0.59	0.3	-0.09	-2.11	-0.19	-0.64	-0.77	**
AT4G32980	0.50	0.29	0.04	-2.62	-1.27	-1.36	-2.08	***
AT1G14440	0.23	-0.06	-0.11	-2.51	-0.48	-1.08	-0.39	*
AT4G17460	0.35	-0.67	0.06	-1.59	-0.28	-1.01	-0.73	**
AT2G35700	0.31	0.06	0.06	-1.72	-0.55	0.07	-0.37	**
AT1G04250	1.11	-0.18	0.25	-2.15	-1.14	-0.69	-1.93	**
AT1G14410	0.32	0.1	0.14	-1.32	-0.51	-0.89	-0.93	***
AT1G71260	0.47	0.07	0.24	-1.69	-0.88	-1.08	-1.35	***
AT2G02740	0.37	-0.02	0.15	-1.01	-0.53	-0.39	-0.39	**
FRK1-Group	this UV-B	AT-00109	AT-00616	this flg22	AT-00107	AT-00253	AT-00391	rating
AT2G47190	-0.32	-0.06	0.08	2.22	0.54	0.19	1.62	**
AT2G16720	-0.35	0.07	-0,54	2.59	1.29	1,20	1.84	**
AT4G34990	-0.21	-0.09	0,08	1.78	0.59	0.37	0.29	**
AT4G12350	-0.94	-0,02	-0,02	3.3	0,24	0,25	1,53	***
AT1G18570	-0.37	0.6	-0,40	2.36	0.98	3,80	2.33	**
AT5G48560	-0.69	-0.46	0,04	1.4	0.52	0.34	1.12	**
AT1G05710	-0.46	0,33	-0,24	1.54	1,19	0,81	1,63	**
AT2G36270	-0.48	-0,23	-0,01	1.98	-0,21	0,59	0,58	**
AT3G54620	-0.37	-0.09	0,09	1.97	0.45	0.73	1.18	**
AT2G46270	-0.53	0,11	-0,23	1.67	0,33	1,06	0,44	**
AT1G64610	-0.26	0.06	-0,09	1.82	0.28	1.93	1.82	**
AT3G45620	-0.45	-0,09	-0,15	1.31	0,52	0,61	0,58	***
AT1G62300	-0.34	0.66	0,24	4.05	1.72	3.45	1.68	*
AT1G68150	-2.21	-0,13	-0,56	3.61	1,56	1,36	2,72	***
AT5G52830	-1.17	0.09	-0,05	2.8	1.91	2.08	1.09	**
AT3G04670	-0.48	0,16	-0,10	1.4	0,66	0,30	0,73	**
AT5G13080	-0.24	0.17	-0,17	5.26	0.13	3,25	3.66	**
AT5G39610	-0.73	-0.31	-0,32	2.58	0.66	0,20	0.68	***
AT1G02220	-0.31	0.24	1,16	3.69	0.36	0.42	2.09	*
AT3G10500	-0.44	0.67	0,04	1.63	0.72	1,20	1.86	*
